# Supplementary material for: Noncanonical function of epigenetic reader YTHDF1 inhibits MASLD progression by maintaining peroxisomes and mitochondrial homeostasis
Source: Exp Mol Med. 2026 Apr 10;58(4):1172–86. doi: 10.1038/s12276-026-01686-3 (PMC13144363; doi:10.1038/s12276-026-01686-3)
Supplement: Supplementary file 2 — Supplementary Table 1 [file 12276_2026_1686_MOESM2_ESM.xlsx]

## Sheet: Sheet1
ProteinID	Protein names	Gene names	Unique peptides	Q-value	Score	WT.1	WT.2	WT.3	KO.1	KO.2	KO.3	Ave_WT	Ave_KO	Ratio(KO/WT)	Pvalue
P20290	Transcription factor BTF3	BTF3	8	0	201.77	3.29728e+06	2.35128e+06	770688	3.10273e+07	5.20796e+07	5.48737e+07	2.13975e+06	4.59936e+07	21.4948	0.00439777
P35610	Sterol O-acyltransferase 1	SOAT1	6	0	16.852	497214	473326	876185	2.18915e+06	6.77928e+06	7.86844e+06	615575	5.61229e+06	9.11715	0.0457772
Q6P9B9	Integrator complex subunit 5	INTS5	5	0	11.354	339009	340294	691835	3.94249e+06	4.08619e+06	3.44154e+06	457046	3.82341e+06	8.36548	0.000122364
Q9BSJ2	Gamma-tubulin complex component 2	TUBGCP2	12	0	58.2	151925	106871	126169	699030	844984	989016	128322	844343	6.5799	0.00107392
Q14554	Protein disulfide-isomerase A5	PDIA5	11	0	21.041	1.90682e+06	320425	666788	6.10523e+06	7.5413e+06	4.97167e+06	964679	6.20607e+06	6.4333	0.00408592
Q8TEW0	Partitioning defective 3 homolog	PARD3	10	0	16.873	43865.7	62449.3	66785.7	548483	238570	269723	57700.2	352258	6.10498	0.0406525
Q15750	TGF-beta-activated kinase 1 and MAP3K7-binding protein 1	TAB1	4	0	6.0599	316056	1.60004e+06	861249	5.67725e+06	6.26301e+06	4.95575e+06	925781	5.63201e+06	6.08352	0.000891322
Q9UFG5	UPF0449 protein C19orf25	C19orf25	3	0	49.174	666697	5.02738e+06	3.54572e+06	1.51936e+07	1.80994e+07	2.09792e+07	3.07993e+06	1.80907e+07	5.87374	0.00204239
Q9ULZ3	Apoptosis-associated speck-like protein containing a CARD	PYCARD	7	0	21.591	718831	546121	657510	3.23846e+06	3.51989e+06	4.09996e+06	640820	3.61944e+06	5.64813	0.000324483
Q9UJ83	2-hydroxyacyl-CoA lyase 1	HACL1	9	0	24.244	294410	367618	291792	954718	2.20128e+06	1.84372e+06	317940	1.66657e+06	5.24178	0.0221408
Q9UI10	Translation initiation factor eIF-2B subunit delta	EIF2B4	8	0	24.661	674199	700148	213962	3.72407e+06	2.07034e+06	1.98683e+06	529436	2.59375e+06	4.89907	0.0245631
P36955	Pigment epithelium-derived factor	SERPINF1	7	0	16.753	434872	426972	394690	2.12755e+06	1.41896e+06	2.31337e+06	418845	1.95329e+06	4.66353	0.00491115
Q9H1A4	Anaphase-promoting complex subunit 1	ANAPC1	8	0	47.751	85732	55612.7	61879.7	436942	333872	166997	67741.5	312604	4.61466	0.0364894
Q9HA77	Probable cysteine--tRNA ligase, mitochondrial	CARS2	3	0	8.8358	347800	283315	464331	1.55632e+06	1.48884e+06	1.35786e+06	365149	1.46767e+06	4.01938	0.000150932
P22413	Ectonucleotide pyrophosphatase/phosphodiesterase family member 1;Alkaline phosphodiesterase I;Nucleotide pyrophosphatase	ENPP1	5	0	16.061	284911	240241	595415	1.40535e+06	1.66713e+06	1.24845e+06	373522	1.44031e+06	3.85602	0.00298079
Q9Y530	O-acetyl-ADP-ribose deacetylase 1	OARD1	5	0	20.166	1.48057e+06	1.07936e+06	1.7579e+06	4.95485e+06	5.98528e+06	5.63137e+06	1.43928e+06	5.52383e+06	3.83792	0.000346995
O95487	Protein transport protein Sec24B	SEC24B	10	0	31.169	188044	1.43281e+06	104129	2.10834e+06	2.54583e+06	1.8791e+06	574995	2.17776e+06	3.78744	0.0273888
Q9UHA4	Ragulator complex protein LAMTOR3	LAMTOR3	4	0	34.313	2.08619e+06	2.22327e+07	1.94055e+06	3.72532e+07	3.23576e+07	2.95341e+07	8.75315e+06	3.30483e+07	3.77559	0.0268189
Q9NT62	Ubiquitin-like-conjugating enzyme ATG3	ATG3	5	0	23.451	883872	1.0314e+06	964462	3.4336e+06	2.69345e+06	4.69118e+06	959910	3.60608e+06	3.75668	0.0106099
Q96CN9	GRIP and coiled-coil domain-containing protein 1	GCC1	5	0.00050916	4.6123	279575	1.19241e+06	298585	2.08704e+06	2.22834e+06	2.26168e+06	590190	2.19235e+06	3.71466	0.0063495
Q9Y221	60S ribosome subunit biogenesis protein NIP7 homolog	NIP7	5	0	22.808	3.17658e+06	3.28775e+06	4.47697e+06	1.24915e+07	1.83653e+07	8.45274e+06	3.6471e+06	1.31032e+07	3.59277	0.0313157
Q12788	Transducin beta-like protein 3	TBL3	12	0	20.615	281185	162532	114899	849568	459625	692035	186205	667076	3.58247	0.0176719
Q96DE0	U8 snoRNA-decapping enzyme	NUDT16	3	0	8.9334	650572	618496	339445	1.46852e+06	2.80345e+06	1.47092e+06	536171	1.9143e+06	3.57031	0.038932
Q06520	Bile salt sulfotransferase	SULT2A1	6	0	80.908	3.79392e+06	2.44582e+06	3.5825e+06	1.23996e+07	7.99335e+06	1.2532e+07	3.27408e+06	1.0975e+07	3.35208	0.00764217
Q8IXT5	RNA-binding protein 12B	RBM12B	4	0	12.537	81718.1	126471	69064.3	290999	360042	248811	92417.9	299950	3.24559	0.00486717
O14773	Tripeptidyl-peptidase 1	TPP1	10	0	60.373	573750	659118	3.4436e+06	5.51918e+06	5.29257e+06	4.35841e+06	1.55882e+06	5.05672e+06	3.24394	0.0255338
O75880	Protein SCO1 homolog, mitochondrial	SCO1	5	0	43.187	946921	5.88554e+06	1.09449e+06	9.25609e+06	7.28479e+06	8.47083e+06	2.64232e+06	8.33724e+06	3.15528	0.0296474
Q86X83	COMM domain-containing protein 2	COMMD2	7	0	12.398	841853	2.45123e+06	5.15123e+06	7.38904e+06	8.60108e+06	1.04594e+07	2.81477e+06	8.81652e+06	3.13223	0.0176585
Q8NEZ5	F-box only protein 22	FBXO22	4	0	12.927	514687	233714	286562	954656	741564	1.52933e+06	344988	1.07518e+06	3.11659	0.0434911
Q3KQV9	UDP-N-acetylhexosamine pyrophosphorylase-like protein 1	UAP1L1	12	0	38.1	2.58452e+06	1.94119e+06	1.66185e+06	5.81507e+06	6.17182e+06	7.02955e+06	2.06252e+06	6.33882e+06	3.07333	0.000697585
O95104	Splicing factor, arginine/serine-rich 15	SCAF4	6	0	29.803	533282	305261	90007.3	1.101e+06	931241	653243	309517	895160	2.89212	0.0327769
P16152	Carbonyl reductase [NADPH] 1	CBR1	7	0	151.16	2.69873e+06	4.67351e+06	5.58008e+06	1.05683e+07	1.4059e+07	1.22088e+07	4.31744e+06	1.22787e+07	2.84397	0.00380031
P10253	Lysosomal alpha-glucosidase;76 kDa lysosomal alpha-glucosidase;70 kDa lysosomal alpha-glucosidase	GAA	17	0	73.136	454369	725109	1.07611e+06	1.74886e+06	2.61978e+06	1.98456e+06	751863	2.11773e+06	2.81665	0.0124624
Q6IQ23	Pleckstrin homology domain-containing family A member 7	PLEKHA7	5	0	10.652	177567	75478.6	203874	488333	289779	453641	152306	410584	2.69578	0.0237188
P30038	Delta-1-pyrroline-5-carboxylate dehydrogenase, mitochondrial	ALDH4A1	18	0	230.65	8.96852e+06	7.10773e+06	8.48584e+06	2.31663e+07	2.04235e+07	2.20683e+07	8.18737e+06	2.18861e+07	2.67315	0.000147497
O75152	Zinc finger CCCH domain-containing protein 11A	ZC3H11A	10	0	75.762	330360	96877.4	105218	407401	460181	522438	177485	463340	2.61058	0.0265854
P55157	Microsomal triglyceride transfer protein large subunit	MTTP	26	0	323.31	3.64254e+06	2.95851e+06	3.54831e+06	8.68977e+06	6.00724e+06	1.15278e+07	3.38312e+06	8.74161e+06	2.58389	0.0290503
P36871	Phosphoglucomutase-1	PGM1	12	0	53.807	1.10631e+06	1.38974e+06	2.10656e+06	3.05846e+06	3.90623e+06	4.47454e+06	1.5342e+06	3.81308e+06	2.48538	0.0109253
O43837	Isocitrate dehydrogenase [NAD] subunit beta, mitochondrial	IDH3B	4	0	20.362	450154	276114	483575	1.06247e+06	1.06571e+06	877879	403281	1.00202e+06	2.48466	0.00258415
Q6NZY4	Zinc finger CCHC domain-containing protein 8	ZCCHC8	11	0	75.619	117805	435697	606943	965264	877113	995341	386815	945906	2.44537	0.019316
Q96SB4	SRSF protein kinase 1	SRPK1	11	0	89.573	1.95141e+06	1.69843e+06	1.48809e+06	4.05807e+06	5.53092e+06	2.9709e+06	1.71264e+06	4.18663e+06	2.44454	0.0304426
Q7Z422	SUZ domain-containing protein 1	SZRD1	2	0.0002656	5.5883	1.88421e+06	922961	1.36853e+06	3.22669e+06	4.05997e+06	2.7935e+06	1.3919e+06	3.36005e+06	2.414	0.0132402
Q86X76	Nitrilase homolog 1	NIT1	4	0	8.7841	538912	416270	521477	1.31096e+06	1.29265e+06	927859	492220	1.17716e+06	2.39153	0.00630513
P21980	Protein-glutamine gamma-glutamyltransferase 2	TGM2	8	0	18.784	734483	678004	493045	1.3664e+06	1.62108e+06	1.54277e+06	635177	1.51009e+06	2.37742	0.00112642
P32322	Pyrroline-5-carboxylate reductase 1, mitochondrial	PYCR1	9	0	323.31	3.45777e+06	1.63559e+06	2.17044e+06	6.80968e+06	4.48226e+06	5.82459e+06	2.42127e+06	5.70551e+06	2.35641	0.0191205
P04179	Superoxide dismutase [Mn], mitochondrial	SOD2	9	0	323.31	1.80466e+07	4.42655e+07	5.15708e+07	1.00878e+08	1.03698e+08	6.19828e+07	3.7961e+07	8.88529e+07	2.34064	0.0393227
P63151	Serine/threonine-protein phosphatase 2A 55 kDa regulatory subunit B alpha isoform	PPP2R2A	9	0	71.868	1.65597e+06	2.28247e+06	2.52393e+06	5.46593e+06	5.09778e+06	4.38094e+06	2.15413e+06	4.98155e+06	2.31256	0.00232537
Q9UG63	ATP-binding cassette sub-family F member 2	ABCF2	12	0	29.55	842502	613205	220126	1.30459e+06	1.07368e+06	1.4645e+06	558611	1.28092e+06	2.29305	0.0279993
Q14980	Nuclear mitotic apparatus protein 1	NUMA1	49	0	323.31	412544	588311	427430	1.09901e+06	1.15004e+06	1.01521e+06	476095	1.08808e+06	2.28544	0.000874762
Q9Y3B9	RRP15-like protein	RRP15	4	0	38.452	1.49211e+06	1.62123e+06	1.40002e+06	3.18709e+06	4.57336e+06	2.54029e+06	1.50446e+06	3.43358e+06	2.28227	0.0329454
Q8IUE6	Histone H2A type 2-B;Histone H2A type 1-A;Histone H2AX	HIST2H2AB;HIST1H2AA;H2AFX	2	0	154.34	5.21456e+07	4.72001e+07	5.96731e+07	1.15675e+08	1.08637e+08	1.37456e+08	5.30062e+07	1.20589e+08	2.275	0.00198443
A0MZ66	Shootin-1	KIAA1598	24	0	137.58	1.17746e+06	1.25787e+06	1.37416e+06	3.76531e+06	2.03096e+06	2.7932e+06	1.26983e+06	2.86316e+06	2.25476	0.0343702
Q99547	M-phase phosphoprotein 6	MPHOSPH6	2	0.00098208	3.9118	1.25865e+06	652480	620203	1.9867e+06	1.64044e+06	1.99869e+06	843777	1.87528e+06	2.22248	0.0124112
P61769	Beta-2-microglobulin;Beta-2-microglobulin form pI 5.3	B2M	2	0	9.3251	2.55156e+06	3.53581e+06	6.4281e+06	9.68521e+06	1.06441e+07	7.07947e+06	4.17182e+06	9.13625e+06	2.18999	0.0345946
Q6YN16	Hydroxysteroid dehydrogenase-like protein 2	HSDL2	16	0	80.948	3.03969e+06	1.22694e+06	1.65724e+06	4.0421e+06	3.59374e+06	5.29603e+06	1.97462e+06	4.31063e+06	2.18301	0.0353309
Q96QC0	Serine/threonine-protein phosphatase 1 regulatory subunit 10	PPP1R10	7	0	15.592	400962	247807	455593	753678	782978	838712	368121	791789	2.1509	0.00320101
Q9H8S9	MOB kinase activator 1A;MOB kinase activator 1B	MOB1A;MOB1B	4	0	6.8226	3.38098e+06	4.71371e+06	3.08595e+06	8.85244e+06	8.37524e+06	6.71636e+06	3.72688e+06	7.98135e+06	2.14156	0.00652212
P02654	Apolipoprotein C-I;Truncated apolipoprotein C-I	APOC1	3	0.0011876	3.4189	1.96414e+06	5.02108e+06	3.40671e+06	7.66458e+06	8.06498e+06	6.41936e+06	3.46398e+06	7.38297e+06	2.13136	0.0179812
Q9NZB2	Constitutive coactivator of PPAR-gamma-like protein 1	FAM120A	17	0	100.2	631219	810064	505023	1.31075e+06	1.30285e+06	1.50275e+06	648769	1.37212e+06	2.11495	0.00276912
P18615	Negative elongation factor E	NELFE	10	0	149.94	2.38972e+06	2.29992e+06	1.66804e+06	4.34823e+06	4.74017e+06	4.3004e+06	2.11923e+06	4.46293e+06	2.10592	0.00092084
Q02252	Methylmalonate-semialdehyde dehydrogenase [acylating], mitochondrial	ALDH6A1	10	0	21.494	946837	440987	1.06608e+06	1.88062e+06	2.03379e+06	1.24331e+06	817968	1.71924e+06	2.10185	0.0432618
Q13043	Serine/threonine-protein kinase 4;Serine/threonine-protein kinase 4 37kDa subunit;Serine/threonine-protein kinase 4 18kDa subunit	STK4	1	0	7.9026	787587	766062	632159	1.39063e+06	1.4881e+06	1.68578e+06	728603	1.5215e+06	2.08825	0.00134435
P00568	Adenylate kinase isoenzyme 1	AK1	6	0	27.518	3.51787e+06	4.36669e+06	4.62307e+06	8.28362e+06	8.99706e+06	8.80824e+06	4.16921e+06	8.69631e+06	2.08584	0.00033518
Q6UWE0	E3 ubiquitin-protein ligase LRSAM1	LRSAM1	5	0	10.076	175274	322634	586901	660206	810742	782921	361603	751290	2.07766	0.0391208
P01024	Complement C3;Complement C3 beta chain;C3-beta-c;Complement C3 alpha chain;C3a anaphylatoxin;Acylation stimulating protein;Complement C3b alpha chain;Complement C3c alpha chain fragment 1;Complement C3dg fragment;Complement C3g fragment;Complement C3d fragment;Complement C3f fragment;Complement C3c alpha chain fragment 2	C3	55	0	323.31	2.82694e+06	2.35934e+06	2.98551e+06	4.90786e+06	5.76222e+06	6.25293e+06	2.72393e+06	5.641e+06	2.07091	0.00258729
Q13618	Cullin-3	CUL3	19	0	58.184	1.00163e+06	870544	839666	2.36205e+06	1.27523e+06	1.94492e+06	903945	1.86074e+06	2.05846	0.0404952
P16383	GC-rich sequence DNA-binding factor 2	GCFC2	5	0	10.262	252543	252854	203694	344780	470995	641877	236364	485884	2.05566	0.0465058
O14657	Torsin-1B	TOR1B	2	0	12.221	1.97206e+06	703948	895552	2.32801e+06	2.85461e+06	2.13419e+06	1.19052e+06	2.43894e+06	2.04863	0.0499675
Q9UBU9	Nuclear RNA export factor 1	NXF1	12	0	28.013	469903	604491	599858	1.39052e+06	1.0291e+06	992475	558084	1.13737e+06	2.03798	0.0125639
Q8IZL8	Proline-, glutamic acid- and leucine-rich protein 1	PELP1	16	0	85.064	1.52971e+06	1.2096e+06	1.62912e+06	2.88681e+06	3.37439e+06	2.62973e+06	1.45614e+06	2.96365e+06	2.03527	0.00394798
Q8IZE3	Protein-associating with the carboxyl-terminal domain of ezrin	SCYL3	3	0	8.3537	294731	156667	122210	369912	369383	409868	191203	383054	2.00339	0.0242884
P01889	HLA class I histocompatibility antigen, B-7 alpha chain;HLA class I histocompatibility antigen, alpha chain E	HLA-B;HLA-E	1	0	26.868	984599	1.14256e+06	1.10513e+06	2.34065e+06	2.24725e+06	1.78699e+06	1.07743e+06	2.12496e+06	1.97225	0.00413633
P11117	Lysosomal acid phosphatase	ACP2	6	0	11.741	1.96304e+06	1.36544e+06	3.25454e+06	5.00872e+06	4.2492e+06	3.69366e+06	2.19434e+06	4.31719e+06	1.96742	0.0347288
Q99720	Sigma non-opioid intracellular receptor 1	SIGMAR1	2	0.00098644	3.9695	4.32495e+06	4.21604e+06	4.3194e+06	5.85068e+06	8.43548e+06	1.08854e+07	4.2868e+06	8.39052e+06	1.95729	0.0477138
P48729	Casein kinase I isoform alpha	CSNK1A1	6	0	18.911	895167	1.43544e+06	750871	1.81568e+06	2.12539e+06	2.08892e+06	1.02716e+06	2.01e+06	1.95685	0.012942
O00762	Ubiquitin-conjugating enzyme E2 C	UBE2C	6	0	30.185	3.39177e+06	1.24218e+06	2.6102e+06	4.39814e+06	5.02837e+06	4.69296e+06	2.41472e+06	4.70649e+06	1.94908	0.0248049
Q9NZ08	Endoplasmic reticulum aminopeptidase 1	ERAP1	8	0	14.151	296239	419506	459596	812335	759190	677911	391781	749812	1.91386	0.00467818
Q5JRA6	Melanoma inhibitory activity protein 3	MIA3	23	0	94.334	197796	141956	210150	320683	341183	385496	183301	349121	1.90463	0.0042827
Q01968	Inositol polyphosphate 5-phosphatase OCRL-1	OCRL	4	0.0005248	5.2749	139037	218831	94569.1	286844	304290	261105	150812	284080	1.88366	0.0256864
Q12769	Nuclear pore complex protein Nup160	NUP160	16	0	51.423	240818	225453	491853	635424	604765	541058	319375	593749	1.8591	0.038988
Q00796	Sorbitol dehydrogenase	SORD	12	0	88.919	7.74505e+06	8.30165e+06	7.9497e+06	1.28831e+07	1.54388e+07	1.60879e+07	7.9988e+06	1.48033e+07	1.85069	0.0023619
P45954	Short/branched chain specific acyl-CoA dehydrogenase, mitochondrial	ACADSB	12	0	223.79	2.45859e+06	1.83671e+06	2.15829e+06	3.71446e+06	3.95933e+06	4.04709e+06	2.1512e+06	3.90696e+06	1.81618	0.00102616
Q6KC79	Nipped-B-like protein	NIPBL	12	0	18.438	33482.8	40094	31137.3	51144.9	59349.6	79225.1	34904.7	63239.8	1.81179	0.0318009
Q6ULP2	Aftiphilin	AFTPH	4	0	10.978	218245	234531	320078	350888	502568	545693	257618	466383	1.81037	0.0356458
Q9H6E5	Speckle targeted PIP5K1A-regulated poly(A) polymerase	TUT1	2	0.0009879	4.003	75267.3	80936.8	88879.2	129416	157141	151174	81694.5	145910	1.78605	0.00231095
Q8N1G0	Zinc finger protein 687	ZNF687	3	0	6.3713	156696	104742	85376.9	214895	220684	178849	115605	204810	1.77163	0.023393
Q5H9R7	Serine/threonine-protein phosphatase 6 regulatory subunit 3	PPP6R3	21	0	208.66	4.45662e+06	3.95804e+06	4.49879e+06	6.51493e+06	8.25412e+06	8.07184e+06	4.30448e+06	7.61363e+06	1.76877	0.00462304
P31949	Protein S100-A11;Protein S100-A11, N-terminally processed	S100A11	4	0	115.6	2.21482e+07	2.33626e+07	1.59482e+07	3.48309e+07	3.41035e+07	3.83262e+07	2.04863e+07	3.57536e+07	1.74524	0.00444259
Q15257	Serine/threonine-protein phosphatase 2A activator	PPP2R4	9	0	40.294	6.72673e+06	5.95799e+06	4.41354e+06	1.04681e+07	1.0228e+07	9.1421e+06	5.69942e+06	9.94605e+06	1.7451	0.00586803
P53350	Serine/threonine-protein kinase PLK1	PLK1	3	0	14.312	281278	229539	471694	552513	574360	547662	327504	558178	1.70434	0.0357419
Q92905	COP9 signalosome complex subunit 5	COPS5	7	0	20.353	1.16304e+06	776676	1.10083e+06	1.39355e+06	1.86415e+06	1.90173e+06	1.01352e+06	1.71981e+06	1.69688	0.0252383
Q9Y2Q3	Glutathione S-transferase kappa 1	GSTK1	8	0	59.012	3.10704e+06	2.59603e+06	3.12396e+06	5.51427e+06	4.31564e+06	5.09214e+06	2.94234e+06	4.97402e+06	1.6905	0.00655955
P16930	Fumarylacetoacetase	FAH	6	0	26.412	2.67952e+06	3.25185e+06	3.11283e+06	5.00162e+06	5.39145e+06	4.87086e+06	3.01473e+06	5.08798e+06	1.6877	0.000877316
Q86Y07	Serine/threonine-protein kinase VRK2	VRK2	3	0	6.4984	355184	632224	684574	1.10517e+06	862480	853823	557327	940492	1.6875	0.0432843
P13929	Beta-enolase	ENO3	11	0	100.22	3.26222e+06	2.64893e+06	3.45226e+06	5.57023e+06	5.86472e+06	4.36108e+06	3.12114e+06	5.26534e+06	1.687	0.0145715
P30837	Aldehyde dehydrogenase X, mitochondrial	ALDH1B1	16	0	310.34	1.32277e+07	1.19292e+07	1.42825e+07	1.98868e+07	2.10287e+07	2.40677e+07	1.31465e+07	2.16611e+07	1.64767	0.00390347
P00966	Argininosuccinate synthase	ASS1	19	0	185.4	9.07136e+06	1.22793e+07	1.4801e+07	1.88396e+07	1.66843e+07	2.37534e+07	1.20506e+07	1.97591e+07	1.63968	0.0446536
Q99519	Sialidase-1	NEU1	6	0	87.774	1.17552e+07	1.04804e+07	1.24594e+07	1.81526e+07	1.91095e+07	1.92605e+07	1.1565e+07	1.88408e+07	1.62913	0.000420254
P04899	Guanine nucleotide-binding protein G(i) subunit alpha-2	GNAI2	4	0	46.686	2.34033e+06	2.40484e+06	2.19496e+06	4.2387e+06	3.04199e+06	3.81938e+06	2.31338e+06	3.70002e+06	1.5994	0.0176199
Q9Y3A5	Ribosome maturation protein SBDS	SBDS	7	0	8.9627	3.5864e+06	3.43729e+06	3.36566e+06	6.03005e+06	6.16701e+06	4.17616e+06	3.46312e+06	5.45774e+06	1.57596	0.0365371
Q9NUJ1	Mycophenolic acid acyl-glucuronide esterase, mitochondrial	ABHD10	10	0	22.904	1.8286e+06	2.16948e+06	2.20531e+06	3.80123e+06	3.47068e+06	2.48959e+06	2.0678e+06	3.25383e+06	1.57357	0.0449897
P06744	Glucose-6-phosphate isomerase	GPI	22	0	323.31	5.10599e+07	4.20323e+07	4.66671e+07	7.05044e+07	7.9825e+07	6.93665e+07	4.65864e+07	7.3232e+07	1.57196	0.00320432
P62995	Transformer-2 protein homolog beta	TRA2B	5	0	120.49	8.69205e+06	1.03099e+07	1.05702e+07	1.42477e+07	1.91225e+07	1.29095e+07	9.85739e+06	1.54265e+07	1.56497	0.0479897
Q9H0A0	N-acetyltransferase 10	NAT10	24	0	182.08	1.28375e+06	1.28713e+06	1.77669e+06	2.38617e+06	2.50895e+06	1.8624e+06	1.44919e+06	2.25251e+06	1.55432	0.0353845
P48960	CD97 antigen;CD97 antigen subunit alpha;CD97 antigen subunit beta	CD97	4	0	57.398	453509	354729	370768	571202	601929	648667	393002	607266	1.5452	0.004869
Q9H0A8	COMM domain-containing protein 4	COMMD4	4	0	19.365	1.73487e+06	1.50615e+06	1.17666e+06	2.56074e+06	2.31573e+06	1.94018e+06	1.47256e+06	2.27222e+06	1.54304	0.0300077
P36543	V-type proton ATPase subunit E 1	ATP6V1E1	6	0	18.496	3.06085e+06	3.58805e+06	2.83739e+06	4.34489e+06	5.96795e+06	4.24278e+06	3.16209e+06	4.85187e+06	1.53439	0.0483518
P63162	Small nuclear ribonucleoprotein-associated protein N;Small nuclear ribonucleoprotein-associated proteins B and B	SNRPN;SNRPB	5	0	25.629	8.21707e+06	9.13783e+06	5.60752e+06	1.17711e+07	1.20499e+07	1.13914e+07	7.65414e+06	1.17375e+07	1.53348	0.0190915
P02652	Apolipoprotein A-II;Proapolipoprotein A-II;Truncated apolipoprotein A-II	APOA2	3	0	9.3057	3.16629e+07	3.67188e+07	3.87818e+07	4.73204e+07	5.23614e+07	6.27023e+07	3.57212e+07	5.4128e+07	1.51529	0.0211364
P11802	Cyclin-dependent kinase 4	CDK4	10	0	23.575	2.47907e+06	1.71798e+06	1.93695e+06	3.01503e+06	2.97647e+06	3.24457e+06	2.04467e+06	3.07869e+06	1.50571	0.0127759
O15446	DNA-directed RNA polymerase I subunit RPA34	CD3EAP	2	0	9.8977	680832	733061	814090	1.24926e+06	1.20397e+06	892101	742661	1.11511e+06	1.5015	0.0349887
Q9Y3I0	tRNA-splicing ligase RtcB homolog	RTCB	21	0	239.92	1.65724e+07	1.69159e+07	2.00972e+07	1.1225e+07	1.33621e+07	1.10169e+07	1.78618e+07	1.1868e+07	0.664434	0.0113167
P08243	Asparagine synthetase [glutamine-hydrolyzing]	ASNS	20	0	177.9	1.37706e+07	1.57142e+07	1.74812e+07	9.06763e+06	9.78318e+06	1.23214e+07	1.56553e+07	1.03907e+07	0.66372	0.0224901
O00425	Insulin-like growth factor 2 mRNA-binding protein 3	IGF2BP3	19	0	323.31	4.13328e+07	3.8011e+07	3.78573e+07	2.96376e+07	2.70087e+07	2.04168e+07	3.9067e+07	2.56877e+07	0.657529	0.0107532
P17252	Protein kinase C alpha type;Protein kinase C beta type	PRKCA;PRKCB	2	0.0033505	2.5829	475812	496172	374884	342219	283644	258783	448956	294882	0.656817	0.0265384
O43847	Nardilysin	NRD1	11	0	30.426	432630	519890	413124	319555	320342	255709	455215	298535	0.655812	0.0161602
P46109	Crk-like protein	CRKL	14	0	182.57	1.66685e+07	1.77961e+07	2.27358e+07	1.1793e+07	1.24159e+07	1.3292e+07	1.90668e+07	1.25003e+07	0.655607	0.0264824
Q8N2K0	Monoacylglycerol lipase ABHD12	ABHD12	9	0	36.844	2.25258e+06	2.04291e+06	2.54407e+06	1.50746e+06	1.54879e+06	1.4218e+06	2.27985e+06	1.49269e+06	0.654729	0.00631366
Q9BQ61	Uncharacterized protein C19orf43	C19orf43	7	0	58.07	1.70739e+07	1.38919e+07	1.24673e+07	1.06832e+07	9.88233e+06	7.66149e+06	1.44777e+07	9.40899e+06	0.649896	0.036174
P42765	3-ketoacyl-CoA thiolase, mitochondrial	ACAA2	15	0	323.31	1.47222e+07	1.40133e+07	1.67164e+07	9.60168e+06	9.95091e+06	9.96824e+06	1.51506e+07	9.84028e+06	0.649496	0.00290253
Q6DKJ4	Nucleoredoxin	NXN	14	0	96.428	6.02889e+06	6.1865e+06	5.84359e+06	3.76562e+06	4.48959e+06	3.38906e+06	6.01966e+06	3.88142e+06	0.644791	0.00318789
P28482	Mitogen-activated protein kinase 1	MAPK1	10	0	122.31	9.22983e+06	9.95734e+06	1.05376e+07	6.40039e+06	6.47736e+06	6.10122e+06	9.90827e+06	6.32632e+06	0.63849	0.000822403
Q9HD45	Transmembrane 9 superfamily member 3	TM9SF3	5	0	40.747	4.62275e+06	3.84682e+06	4.64691e+06	3.60567e+06	2.48282e+06	2.19457e+06	4.37216e+06	2.76102e+06	0.6315	0.0330656
P48681	Nestin	NES	48	0	323.31	8.51673e+06	1.07647e+07	9.72324e+06	5.34889e+06	6.29267e+06	6.66032e+06	9.66822e+06	6.10062e+06	0.630998	0.00925876
Q5XKP0	Protein QIL1	QIL1	2	0	14.255	6.48583e+06	5.5341e+06	6.90148e+06	3.83474e+06	2.87981e+06	5.18188e+06	6.30714e+06	3.96548e+06	0.628729	0.0399838
Q92604	Acyl-CoA:lysophosphatidylglycerol acyltransferase 1	LPGAT1	5	0	13.437	4.04309e+06	3.95793e+06	4.27228e+06	2.90185e+06	2.26967e+06	2.5396e+06	4.0911e+06	2.57037e+06	0.628284	0.00178826
P37235	Hippocalcin-like protein 1	HPCAL1	4	0	14.907	4.12754e+06	4.00796e+06	4.02316e+06	2.68113e+06	3.11788e+06	1.83344e+06	4.05289e+06	2.54415e+06	0.627737	0.0163792
P28161	Glutathione S-transferase Mu 2	GSTM2	1	0	11.428	1.25138e+06	1.21082e+06	1.5955e+06	632177	972201	928768	1.35256e+06	844382	0.624283	0.0350762
P08670	Vimentin	VIM	37	0	323.31	1.89713e+08	2.25508e+08	2.24512e+08	1.20916e+08	1.36104e+08	1.36329e+08	2.13244e+08	1.31117e+08	0.614866	0.0030561
P12429	Annexin A3	ANXA3	18	0	323.31	3.13199e+07	4.04872e+07	3.71319e+07	2.01677e+07	2.16727e+07	2.49008e+07	3.6313e+07	2.22471e+07	0.612648	0.00960668
Q68CZ2	Tensin-3	TNS3	24	0	122.95	2.22561e+06	1.96361e+06	2.45949e+06	1.46518e+06	1.55843e+06	1.03448e+06	2.21624e+06	1.3527e+06	0.610357	0.0160993
P00387	NADH-cytochrome b5 reductase 3;NADH-cytochrome b5 reductase 3 membrane-bound form;NADH-cytochrome b5 reductase 3 soluble form	CYB5R3	13	0	323.31	4.48182e+07	3.88747e+07	5.58907e+07	2.25681e+07	2.61802e+07	3.5971e+07	4.65279e+07	2.82398e+07	0.606943	0.0459315
P07099	Epoxide hydrolase 1	EPHX1	13	0	76.28	4.10807e+06	3.08651e+06	4.00662e+06	2.69157e+06	1.78594e+06	2.26465e+06	3.73374e+06	2.24738e+06	0.601913	0.023518
Q14738	Serine/threonine-protein phosphatase 2A 56 kDa regulatory subunit delta isoform	PPP2R5D	11	0	28.255	4.13741e+06	3.06376e+06	4.68695e+06	1.98806e+06	2.50394e+06	2.66126e+06	3.96271e+06	2.38442e+06	0.601715	0.038188
O15355	Protein phosphatase 1G	PPM1G	15	0	121.14	6.11613e+06	8.44843e+06	8.53634e+06	3.29359e+06	4.81245e+06	5.73811e+06	7.7003e+06	4.61472e+06	0.59929	0.0443281
P52943	Cysteine-rich protein 2	CRIP2	7	0	181.19	3.50253e+07	3.10043e+07	3.91102e+07	1.98983e+07	2.196e+07	2.07953e+07	3.50466e+07	2.08846e+07	0.595908	0.00422116
P12956	X-ray repair cross-complementing protein 6	XRCC6	39	0	323.31	8.88761e+07	7.51726e+07	9.24873e+07	4.54546e+07	5.4363e+07	5.1638e+07	8.5512e+07	5.04852e+07	0.590387	0.00402513
Q15149	Plectin	PLEC	148	0	323.31	3.8477e+06	3.76995e+06	4.05802e+06	2.06083e+06	2.82755e+06	1.99217e+06	3.89189e+06	2.29351e+06	0.589306	0.00473168
P00367	Glutamate dehydrogenase 1, mitochondrial	GLUD1	7	0	323.31	5.17545e+07	5.47976e+07	6.10205e+07	2.95102e+07	3.28395e+07	3.60926e+07	5.58575e+07	3.28141e+07	0.587461	0.0022723
Q02539	Histone H1.1	HIST1H1A	4	0	10.761	4.54209e+06	3.37787e+06	4.71293e+06	2.9316e+06	2.1467e+06	2.34164e+06	4.21096e+06	2.47331e+06	0.587351	0.022545
P30566	Adenylosuccinate lyase	ADSL	16	0	172.27	9.03933e+06	8.69439e+06	6.00735e+06	5.30472e+06	3.6044e+06	4.99647e+06	7.91369e+06	4.6352e+06	0.585719	0.0398295
P11310	Medium-chain specific acyl-CoA dehydrogenase, mitochondrial	ACADM	10	0	34.003	6.53404e+06	6.72548e+06	4.58629e+06	2.5906e+06	3.3389e+06	4.45962e+06	5.9486e+06	3.46304e+06	0.58216	0.0465165
P30740	Leukocyte elastase inhibitor	SERPINB1	17	0	109.56	2.7585e+07	2.32113e+07	2.34016e+07	9.1498e+06	2.01854e+07	1.38365e+07	2.47326e+07	1.43906e+07	0.581846	0.0418291
O95817	BAG family molecular chaperone regulator 3	BAG3	14	0	52.94	362846	497635	351850	217432	278205	208952	404110	234863	0.581185	0.0306751
O95352	Ubiquitin-like modifier-activating enzyme ATG7	ATG7	7	0	32.719	638544	798688	680836	441087	265750	522735	706022	409857	0.580516	0.0298673
P53007	Tricarboxylate transport protein, mitochondrial	SLC25A1	8	0	46.61	1.17914e+07	1.27708e+07	1.32253e+07	5.86049e+06	9.68309e+06	6.27873e+06	1.25959e+07	7.2741e+06	0.5775	0.0142596
Q9UL45	Biogenesis of lysosome-related organelles complex 1 subunit 6	BLOC1S6	2	0	14.994	5.64638e+06	7.3686e+06	6.68779e+06	4.06872e+06	4.66621e+06	2.62262e+06	6.56759e+06	3.78585e+06	0.576445	0.0240957
P35269	General transcription factor IIF subunit 1	GTF2F1	11	0	34.319	1.84731e+06	1.30602e+06	1.87408e+06	960168	981283	951410	1.67581e+06	964287	0.575417	0.0184515
Q9UKM9	RNA-binding protein Raly	RALY	14	0	57.994	1.87058e+07	2.15038e+07	2.73223e+07	1.39877e+07	1.16116e+07	1.29263e+07	2.25106e+07	1.28419e+07	0.57048	0.0212516
Q8IYL3	UPF0688 protein C1orf174	C1orf174	2	0.00050671	4.4861	591434	458173	604772	321883	408693	209722	551460	313433	0.56837	0.03267
O14974	Protein phosphatase 1 regulatory subunit 12A	PPP1R12A	14	0	213.92	1.06316e+06	1.09821e+06	1.29093e+06	611838	841639	507613	1.15076e+06	653697	0.568055	0.0149404
Q3ZCW2	Galectin-related protein	LGALSL	2	0	12.704	3.13646e+06	4.50894e+06	2.88811e+06	2.29335e+06	1.73895e+06	1.92595e+06	3.51117e+06	1.98608e+06	0.565647	0.0450426
Q96KP1	Exocyst complex component 2	EXOC2	10	0	16.862	926776	570894	887465	469591	460700	405509	795045	445267	0.560052	0.0377682
Q13557	Calcium/calmodulin-dependent protein kinase type II subunit delta	CAMK2D	11	0	159.79	7.13141e+06	7.51848e+06	6.34577e+06	3.50659e+06	4.78289e+06	3.45251e+06	6.99855e+06	3.91399e+06	0.559258	0.00513014
O75489	NADH dehydrogenase [ubiquinone] iron-sulfur protein 3, mitochondrial	NDUFS3	13	0	56.52	1.11567e+07	8.16569e+06	7.31638e+06	5.20449e+06	3.77213e+06	5.849e+06	8.87959e+06	4.94187e+06	0.556543	0.0402942
Q13740	CD166 antigen	ALCAM	10	0	152.88	8.64485e+06	6.7965e+06	5.46839e+06	3.98812e+06	3.8649e+06	3.78044e+06	6.96991e+06	3.87782e+06	0.556365	0.0285701
Q9P258	Protein RCC2	RCC2	15	0	96.941	1.05237e+07	8.41276e+06	1.0336e+07	3.83673e+06	4.33038e+06	8.0414e+06	9.75747e+06	5.40284e+06	0.553713	0.0430109
P50148	Guanine nucleotide-binding protein G(q) subunit alpha	GNAQ	2	0	6.7999	674039	496409	556920	268321	382616	299620	575789	316853	0.550293	0.0141873
Q9BXS5	AP-1 complex subunit mu-1	AP1M1	13	0	47.363	5.0008e+06	3.32972e+06	5.4315e+06	2.26453e+06	2.59059e+06	2.70069e+06	4.58734e+06	2.51861e+06	0.549034	0.0341149
O43795	Unconventional myosin-Ib	MYO1B	26	0	124.64	4.95705e+06	4.94023e+06	3.95984e+06	2.50488e+06	2.18979e+06	2.84548e+06	4.61904e+06	2.51339e+06	0.544136	0.0051934
Q13564	NEDD8-activating enzyme E1 regulatory subunit	NAE1	9	0	35.067	2.16635e+06	3.33292e+06	2.56881e+06	1.20248e+06	1.593e+06	1.5918e+06	2.68936e+06	1.46242e+06	0.543782	0.0285004
P49773	Histidine triad nucleotide-binding protein 1	HINT1	9	0	298.12	3.44749e+07	3.92822e+07	3.87863e+07	2.52326e+07	1.96525e+07	1.62708e+07	3.75145e+07	2.03853e+07	0.543398	0.00480157
Q5VW38	Protein GPR107	GPR107	4	0	7.6381	528334	673973	445088	335060	177120	362300	549131	291493	0.530826	0.0434139
Q96EH3	Mitochondrial assembly of ribosomal large subunit protein 1	MALSU1	3	0	13.442	1.1038e+06	1.48914e+06	1.10365e+06	734018	437421	784216	1.2322e+06	651885	0.529043	0.0259384
Q9UBB4	Ataxin-10	ATXN10	11	0	323.31	1.19347e+07	1.01168e+07	7.54841e+06	4.44147e+06	6.02744e+06	5.16399e+06	9.86665e+06	5.21097e+06	0.52814	0.0262358
Q8NI27	THO complex subunit 2	THOC2	15	0	59.915	797659	830828	900141	560782	521528	240084	842876	440798	0.522969	0.018869
Q13637	Ras-related protein Rab-32	RAB32	6	0	45.843	5.71979e+06	3.47153e+06	4.91842e+06	2.9291e+06	1.81643e+06	2.5566e+06	4.70325e+06	2.43404e+06	0.517523	0.0366175
Q15836	Vesicle-associated membrane protein 3;Vesicle-associated membrane protein 2	VAMP3;VAMP2	3	0	313.97	9.4532e+06	8.07181e+06	1.22603e+07	4.84469e+06	4.45363e+06	6.07256e+06	9.92845e+06	5.12363e+06	0.516055	0.0222469
Q14165	Malectin	MLEC	9	0	43.847	2.86917e+06	3.70048e+06	3.82397e+06	1.47854e+06	2.10074e+06	1.75082e+06	3.46454e+06	1.7767e+06	0.512823	0.00848569
P16455	Methylated-DNA--protein-cysteine methyltransferase	MGMT	3	0	8.7104	1.19541e+06	950264	1.02837e+06	640373	504903	480840	1.05801e+06	542039	0.512317	0.00417374
P49591	Serine--tRNA ligase, cytoplasmic	SARS	24	0	224.33	1.03593e+07	9.00342e+06	1.0923e+07	4.49868e+06	2.98722e+06	7.99564e+06	1.00952e+07	5.16051e+06	0.511183	0.0360146
Q14573	Inositol 1,4,5-trisphosphate receptor type 3	ITPR3	28	0	125.11	675016	676789	671883	370747	460718	199414	674563	343626	0.509406	0.0124745
Q99959	Plakophilin-2	PKP2	17	0	55.619	1.03096e+06	1.17702e+06	1.03282e+06	841392	334131	466440	1.08027e+06	547321	0.506654	0.0287619
Q9UBL3	Set1/Ash2 histone methyltransferase complex subunit ASH2	ASH2L	4	0	7.1362	614319	707659	909678	373023	389196	356222	743885	372813	0.501171	0.0133495
O60341	Lysine-specific histone demethylase 1A	KDM1A	13	0	69.916	882186	748203	1.05857e+06	304249	394033	642243	896318	446841	0.49853	0.0292921
Q99798	Aconitate hydratase, mitochondrial	ACO2	33	0	323.31	8.03096e+06	8.51061e+06	9.34511e+06	2.86624e+06	5.22594e+06	4.71796e+06	8.6289e+06	4.27005e+06	0.494855	0.00585049
O75190	DnaJ homolog subfamily B member 6	DNAJB6	5	0	71.221	5.64309e+06	3.59158e+06	5.59661e+06	1.47405e+06	3.0759e+06	2.69328e+06	4.94376e+06	2.41441e+06	0.488376	0.0382606
O75843	AP-1 complex subunit gamma-like 2	AP1G2	6	0	16.486	517460	659648	658184	144127	327060	419342	611764	296843	0.485225	0.0281998
Q16658	Fascin	FSCN1	28	0	251.35	2.36612e+07	1.74482e+07	2.51449e+07	1.07844e+07	1.1226e+07	1.01283e+07	2.20848e+07	1.07129e+07	0.485083	0.00877472
P42574	Caspase-3;Caspase-3 subunit p17;Caspase-3 subunit p12	CASP3	6	0	12.568	1.12857e+06	1.29961e+06	885891	642420	574647	381276	1.10469e+06	532781	0.48229	0.0162419
P09455	Retinol-binding protein 1	RBP1	9	0	47.134	2.11384e+07	2.57802e+07	3.22541e+07	1.05944e+07	1.69688e+07	1.02054e+07	2.63909e+07	1.25896e+07	0.477041	0.024006
Q9HCE1	Putative helicase MOV-10	MOV10	24	0	212.52	5.03603e+06	2.61237e+06	4.24731e+06	1.54547e+06	1.60023e+06	2.30952e+06	3.96524e+06	1.8184e+06	0.458586	0.0466934
Q04724	Transducin-like enhancer protein 1;Transducin-like enhancer protein 2;Transducin-like enhancer protein 4	TLE1;TLE2;TLE4	5	0	33.766	539182	507343	779236	284317	246280	304177	608587	278258	0.457219	0.0195041
Q9UHJ6	Sedoheptulokinase	SHPK	9	0	36.317	1.2164e+06	1.27708e+06	1.09122e+06	391315	575833	655625	1.1949e+06	540924	0.452695	0.0023802
P31483	Nucleolysin TIA-1 isoform p40	TIA1	7	0	18.691	2.67968e+06	3.74499e+06	4.2635e+06	2.14989e+06	1.99537e+06	619660	3.56273e+06	1.58831e+06	0.445812	0.0427881
Q96T60	Bifunctional polynucleotide phosphatase/kinase;Polynucleotide 3-phosphatase;Polynucleotide 5-hydroxyl-kinase	PNKP	13	0	39.124	2.42462e+06	1.69059e+06	1.9247e+06	775636	1.40599e+06	499865	2.0133e+06	893830	0.443962	0.0314282
Q9H2P0	Activity-dependent neuroprotector homeobox protein	ADNP	16	0	61.339	636201	756133	662661	334851	413818	158507	684998	302392	0.44145	0.0102849
Q92797	Symplekin	SYMPK	24	0	146.99	728355	531763	502189	289600	100649	385437	587436	258562	0.440153	0.0400375
Q9H6Z4	Ran-binding protein 3	RANBP3	13	0	70.688	7.15164e+06	5.15019e+06	7.64097e+06	2.27612e+06	3.69865e+06	2.79597e+06	6.6476e+06	2.92358e+06	0.439795	0.0127366
P37198	Nuclear pore glycoprotein p62	NUP62	7	0	123.49	7.7861e+06	6.92329e+06	6.65292e+06	3.5163e+06	4.59143e+06	1.24964e+06	7.12077e+06	3.11912e+06	0.438031	0.0184835
Q8TBC4	NEDD8-activating enzyme E1 catalytic subunit	UBA3	3	0	12.619	923994	1.28658e+06	698988	406048	343815	504164	969855	418009	0.431002	0.0358557
Q9Y5Z4	Heme-binding protein 2	HEBP2	3	0	12.721	2.23817e+06	2.75893e+06	1.32748e+06	840756	1.06802e+06	812976	2.10819e+06	907251	0.430345	0.0478818
O95721	Synaptosomal-associated protein 29	SNAP29	6	0	21.653	2.61647e+06	2.58686e+06	2.20913e+06	1.56259e+06	856012	735027	2.47082e+06	1.05121e+06	0.42545	0.0080195
P43304	Glycerol-3-phosphate dehydrogenase, mitochondrial	GPD2	19	0	107.09	2.60981e+06	1.99896e+06	2.26188e+06	1.4657e+06	554714	895432	2.29021e+06	971947	0.424392	0.0145017
O60885	Bromodomain-containing protein 4	BRD4	7	0	17.312	1.74439e+06	1.32159e+06	932296	744814	284729	655901	1.33276e+06	561815	0.421542	0.0479229
P55011	Solute carrier family 12 member 2	SLC12A2	12	0	56.991	430455	659869	607629	356109	176407	180399	565984	237638	0.419867	0.0228056
Q99541	Perilipin-2	PLIN2	14	0	118.55	1.01419e+07	1.04441e+07	9.36772e+06	3.30633e+06	3.09064e+06	6.08956e+06	9.98455e+06	4.16218e+06	0.416862	0.004616
P07305	Histone H1.0;Histone H1.0, N-terminally processed	H1F0	5	0	16.875	5.73657e+07	3.50875e+07	4.32919e+07	2.11105e+07	1.48828e+07	2.05492e+07	4.52483e+07	1.88475e+07	0.416535	0.0178246
O14662	Syntaxin-16	STX16	2	0	20.517	1.16722e+06	1.95909e+06	1.31601e+06	858475	352665	635018	1.48077e+06	615386	0.415584	0.0379947
P46939	Utrophin	UTRN	64	0	277.38	955603	901270	924749	304875	316700	529060	927207	383545	0.413656	0.00187644
O00154	Cytosolic acyl coenzyme A thioester hydrolase	ACOT7	8	0	18.307	4.7325e+06	4.58427e+06	3.56001e+06	394542	1.90993e+06	2.99887e+06	4.29226e+06	1.76778e+06	0.411853	0.0397779
P12235	ADP/ATP translocase 1	SLC25A4	3	0.00051216	4.6957	3.70693e+06	3.79999e+06	4.12854e+06	1.50871e+06	1.06756e+06	2.18726e+06	3.87849e+06	1.58784e+06	0.409398	0.00281297
O15084	Serine/threonine-protein phosphatase 6 regulatory ankyrin repeat subunit A	ANKRD28	6	0	13.787	511374	531177	492022	197626	227181	168025	511524	197610	0.386317	0.000105661
Q8TF05	Serine/threonine-protein phosphatase 4 regulatory subunit 1	PPP4R1	8	0	23.267	1.01663e+06	828089	1.32264e+06	174290	555251	490970	1.05579e+06	406837	0.38534	0.0251844
O14880	Microsomal glutathione S-transferase 3	MGST3	3	0	44.28	9.81649e+06	6.57582e+06	8.28149e+06	4.07614e+06	4.05329e+06	1.1092e+06	8.2246e+06	3.07954e+06	0.374431	0.0193317
Q13509	Tubulin beta-3 chain	TUBB3	5	0	73.427	5.63652e+06	5.88698e+06	6.6112e+06	2.297e+06	2.18599e+06	2.28392e+06	6.0449e+06	2.25564e+06	0.373148	0.000209889
Q9NZU5	LIM and cysteine-rich domains protein 1	LMCD1	8	0	24.252	1.77887e+06	3.04212e+06	3.17693e+06	919271	908083	1.11582e+06	2.66597e+06	981057	0.367992	0.0200956
Q7LBC6	Lysine-specific demethylase 3B	KDM3B	11	0	45.406	738740	348666	718075	135857	240238	278658	601827	218251	0.362648	0.0455277
Q9Y2S7	Polymerase delta-interacting protein 2	POLDIP2	13	0	42.146	2.38585e+06	3.17741e+06	3.27073e+06	1.28006e+06	724105	1.17373e+06	2.94466e+06	1.0593e+06	0.359735	0.00455955
Q14126	Desmoglein-2	DSG2	15	0	105.8	2.20816e+06	1.66011e+06	1.67546e+06	721656	550293	692835	1.84791e+06	654928	0.354415	0.00314704
Q5R3I4	Tetratricopeptide repeat protein 38	TTC38	12	0	78.965	5.46684e+06	5.13462e+06	4.28892e+06	1.93178e+06	1.30989e+06	2.00294e+06	4.96346e+06	1.7482e+06	0.352215	0.00148171
Q9Y277	Voltage-dependent anion-selective channel protein 3	VDAC3	7	0	222.24	1.10834e+07	8.9905e+06	9.70209e+06	4.16395e+06	3.08443e+06	2.77403e+06	9.92532e+06	3.3408e+06	0.336594	0.00090426
Q9NQZ2	Something about silencing protein 10	UTP3	7	0	285.98	1.55853e+06	1.13527e+06	2.05325e+06	436149	456595	701908	1.58235e+06	531550	0.335924	0.0195908
Q96BS2	Calcineurin B homologous protein 3	TESC	5	0	9.3	3.37382e+06	2.96414e+06	2.59457e+06	870199	566038	1.49781e+06	2.97751e+06	978014	0.328467	0.00488037
P84157	Matrix-remodeling-associated protein 7	MXRA7	3	0	66.305	2.92792e+06	3.54553e+06	2.28893e+06	1.2195e+06	987214	638635	2.92079e+06	948450	0.324723	0.00787595
P29350	Tyrosine-protein phosphatase non-receptor type 6	PTPN6	5	0	8.054	390721	475413	721145	176337	269262	69660.1	529093	171753	0.324618	0.0356346
Q96T88	E3 ubiquitin-protein ligase UHRF1	UHRF1	10	0	33.188	994714	1.07411e+06	548954	356840	305218	172996	872591	278351	0.318994	0.0261095
P13995	Bifunctional methylenetetrahydrofolate dehydrogenase/cyclohydrolase, mitochondrial;NAD-dependent methylenetetrahydrofolate dehydrogenase;Methenyltetrahydrofolate cyclohydrolase	MTHFD2	9	0	77.119	4.53071e+06	4.54385e+06	2.31024e+06	931832	1.3503e+06	1.17759e+06	3.79493e+06	1.15324e+06	0.303889	0.0246301
Q5T3I0	G patch domain-containing protein 4	GPATCH4	6	0	20.259	432226	476728	793126	128309	189399	189877	567360	169195	0.298214	0.0260731
Q93062	RNA-binding protein with multiple splicing;RNA-binding protein with multiple splicing 2	RBPMS;RBPMS2	6	0	34.076	4.70005e+06	2.15745e+06	2.57859e+06	453867	911855	1.17551e+06	3.14536e+06	847078	0.26931	0.0477531
O60547	GDP-mannose 4,6 dehydratase	GMDS	10	0	48.137	1.82118e+06	1.39813e+06	2.40877e+06	482851	602652	422153	1.87603e+06	502552	0.267881	0.009939
P15259	Phosphoglycerate mutase 2	PGAM2	4	0	10.739	1.63372e+06	2.47895e+06	2.31193e+06	690490	436013	558126	2.14153e+06	561543	0.262215	0.00417934
Q14161	ARF GTPase-activating protein GIT2	GIT2	5	0	134.05	1.00753e+06	1.85438e+06	1.18554e+06	179772	221139	568534	1.34915e+06	323148	0.23952	0.0229498
P67812	Signal peptidase complex catalytic subunit SEC11A	SEC11A	7	0	25.593	1.11862e+07	6.94129e+06	5.01593e+06	1.78686e+06	1.71792e+06	1.95767e+06	7.71448e+06	1.82082e+06	0.236026	0.0319438
Q9NR12	PDZ and LIM domain protein 7	PDLIM7	10	0	24.307	1.64906e+06	3.86991e+06	4.27621e+06	436086	1.46734e+06	390803	3.26506e+06	764742	0.23422	0.0481834
P19174	1-phosphatidylinositol 4,5-bisphosphate phosphodiesterase gamma-1	PLCG1	14	0	26.571	809342	371374	806791	121637	120286	223272	662502	155065	0.23406	0.0274275
Q01581	Hydroxymethylglutaryl-CoA synthase, cytoplasmic	HMGCS1	15	0	130.73	6.89607e+06	9.44465e+06	7.49948e+06	575462	1.4273e+06	2.23272e+06	7.94674e+06	1.41183e+06	0.177662	0.0019561
Q08380	Galectin-3-binding protein	LGALS3BP	8	0	91.247	4.61382e+06	3.58783e+06	3.7737e+06	454901	1.20499e+06	446278	3.99178e+06	702056	0.175875	0.00123238
P05204	Non-histone chromosomal protein HMG-17	HMGN2	1	0	41.571	3.41369e+07	3.39808e+07	1.4044e+07	3.22009e+06	1.72978e+06	1.46361e+06	2.73872e+07	2.13782e+06	0.0780592	0.0195725
