# Supplementary material for: Noncanonical function of epigenetic reader YTHDF1 inhibits MASLD progression by maintaining peroxisomes and mitochondrial homeostasis
Source: Exp Mol Med. 2026 Apr 10;58(4):1172–86. doi: 10.1038/s12276-026-01686-3 (PMC13144363; doi:10.1038/s12276-026-01686-3)
Supplement: Supplementary file 3 — Supplementary Table 2 [file 12276_2026_1686_MOESM3_ESM.xlsx]

## Sheet: Sheet1
Annotation Cluster 1	Enrichment Score: 4.1431861184607905
Category	Term	Count	%	PValue	Genes	List Total	Pop Hits	Pop Total	Fold Enrichment	Bonferroni	Benjamini	FDR
GOTERM_CC_DIRECT	GO:0005759~mitochondrial matrix	17	7.52212	1.14768e-05	GSTK1, ACAA2, POLDIP2, PYCR1, MALSU1, SOD2, ACADSB, ALDH4A1, GLUD1, ALDH6A1, ABHD10, ALDH1B1, MTHFD2, NDUFS3, IDH3B, ACADM, ACO2	222	421	20887	3.79918	0.00432885	0.000867644	0.000833214
UP_KW_DOMAIN	KW-0809~Transit peptide	18	7.9646	2.78678e-05	ACAA2, POLDIP2, SOD2, ACADSB, ALDH4A1, GLUD1, ALDH6A1, ABHD10, SCO1, ALDH1B1, MTHFD2, GPD2, NDUFS3, IDH3B, ACADM, ACO2, NIT1, CARS2	138	576	14597	3.30548	0.000612911	0.000613091	0.000585223
GOTERM_CC_DIRECT	GO:0005739~mitochondrion	34	15.0442	4.0574e-05	SLC25A1, ACAA2, POLDIP2, MALSU1, PYCARD, HEBP2, ABHD10, CYB5R3, ALDH1B1, IDH3B, MAPK1, ACADM, TGM2, GSTK1, HSDL2, ACOT7, PYCR1, PRKCA, SOD2, ACADSB, ALDH4A1, RAB32, GLUD1, ALDH6A1, SCO1, MTHFD2, GPD2, NDUFS3, VDAC3, TUT1, ACO2, NIT1, CARS2, SLC25A4	222	1485	20887	2.15415	0.0152202	0.00255616	0.00245472
UP_KW_CELLULAR_COMPONENT	KW-0496~Mitochondrion	33	14.6018	5.77206e-05	SLC25A1, ACAA2, POLDIP2, MGST3, MALSU1, PYCARD, HEBP2, ABHD10, CYB5R3, ALDH1B1, IDH3B, ACADM, TGM2, ACOT7, SORD, PYCR1, PRKCA, VRK2, SOD2, ACADSB, ALDH4A1, RAB32, GLUD1, ALDH6A1, SCO1, MTHFD2, GPD2, NDUFS3, VDAC3, ACO2, NIT1, CARS2, SLC25A4	202	1371	17942	2.13794	0.00247898	0.00124099	0.00115441
UP_SEQ_FEATURE	TRANSIT:Mitochondrion	17	7.52212	0.000404354	POLDIP2, SOD2, ACADSB, ALDH4A1, GLUD1, ALDH6A1, ABHD10, SCO1, ALDH1B1, MTHFD2, GPD2, NDUFS3, IDH3B, ACADM, ACO2, NIT1, CARS2	224	557	20569	2.80259	0.4369	0.122846	0.122413
UP_KW_MOLECULAR_FUNCTION	KW-0560~Oxidoreductase	19	8.40708	0.00045669	CBR1, HSDL2, KDM3B, KDM1A, NXN, MGST3, SORD, PYCR1, SOD2, ACADSB, ALDH4A1, GLUD1, ALDH6A1, CYB5R3, ALDH1B1, MTHFD2, GPD2, NDUFS3, ACADM	145	616	11889	2.52901	0.0239194	0.0242046	0.0242046
Annotation Cluster 2	Enrichment Score: 2.427449328184182
Category	Term	Count	%	PValue	Genes	List Total	Pop Hits	Pop Total	Fold Enrichment	Bonferroni	Benjamini	FDR
UP_SEQ_FEATURE	DOMAIN:RRM	11	4.86726	0.000293552	NXF1, TIA1, RBPMS, TRA2B, RBM12B, RBPMS2, TUT1, RALY, IGF2BP3, SCAF4, NELFE	224	239	20569	4.2263	0.340916	0.122846	0.122413
SMART	SM00360:RRM	10	4.42478	0.000615919	TIA1, RBPMS, TRA2B, RBM12B, RBPMS2, TUT1, RALY, IGF2BP3, SCAF4, NELFE	117	219	10692	4.17281	0.0724098	0.0751421	0.0751421
INTERPRO	IPR035979:RBD_domain_sf	11	4.86726	0.000739835	NXF1, TIA1, RBPMS, TRA2B, RBM12B, RBPMS2, TUT1, RALY, IGF2BP3, SCAF4, NELFE	226	267	20607	3.75654	0.4685	0.247967	0.247677
INTERPRO	IPR012677:Nucleotide-bd_a/b_plait_sf	11	4.86726	0.000848304	NXF1, TIA1, RBPMS, TRA2B, RBM12B, RBPMS2, TUT1, RALY, IGF2BP3, SCAF4, NELFE	226	272	20607	3.68748	0.515559	0.247967	0.247677
INTERPRO	IPR000504:RRM_dom	10	4.42478	0.00115414	TIA1, RBPMS, TRA2B, RBM12B, RBPMS2, TUT1, RALY, IGF2BP3, SCAF4, NELFE	226	235	20607	3.88006	0.627012	0.247967	0.247677
UP_KW_MOLECULAR_FUNCTION	KW-0694~RNA-binding	20	8.84956	0.00177358	TIA1, SNRPN, RBPMS, PPP1R10, NIP7, THOC2, SCAF4, NXF1, MOV10, TRA2B, RBM12B, FAM120A, RBPMS2, TUT1, RALY, IGF2BP3, NUDT16, NELFE, SNRPB, MPHOSPH6	145	751	11889	2.18357	0.0897931	0.0469999	0.0469999
GOTERM_CC_DIRECT	GO:0010494~cytoplasmic stress granule	6	2.65487	0.00388041	NXF1, MOV10, TIA1, RBPMS, RBPMS2, IGF2BP3	222	98	20887	5.76034	0.769994	0.0957366	0.0919375
GOTERM_BP_DIRECT	GO:0000381~regulation of alternative mRNA splicing, via spliceosome	4	1.76991	0.0311732	TIA1, RBPMS, TRA2B, RBPMS2	212	64	19734	5.81781	1	1	1
GOTERM_MF_DIRECT	GO:0003729~mRNA binding	8	3.53982	0.0350736	NXF1, TIA1, RBPMS, TRA2B, RBPMS2, THOC2, NUDT16, NELFE	221	269	19304	2.59772	1	0.878433	0.875245
GOTERM_MF_DIRECT	GO:0003730~mRNA 3'-UTR binding	4	1.76991	0.539338	TIA1, RBPMS, TUT1, IGF2BP3	221	248	19304	1.40885	1	1	0.998182
Annotation Cluster 3	Enrichment Score: 2.348905622469041
Category	Term	Count	%	PValue	Genes	List Total	Pop Hits	Pop Total	Fold Enrichment	Bonferroni	Benjamini	FDR
UP_SEQ_FEATURE	DOMAIN:THIF-type NAD/FAD binding fold	3	1.32743	0.00313847	UBA3, NAE1, ATG7	224	8	20569	34.4347	0.98848	0.371385	0.370078
INTERPRO	IPR000594:ThiF_NAD_FAD-bd	3	1.32743	0.00504142	UBA3, NAE1, ATG7	226	10	20607	27.3544	0.98665	0.478375	0.477815
INTERPRO	IPR045886:ThiF/MoeB/HesA	3	1.32743	0.00504142	UBA3, NAE1, ATG7	226	10	20607	27.3544	0.98665	0.478375	0.477815
INTERPRO	IPR035985:Ubiquitin-activating_enz	3	1.32743	0.00504142	UBA3, NAE1, ATG7	226	10	20607	27.3544	0.98665	0.478375	0.477815
Annotation Cluster 4	Enrichment Score: 2.0033335939080956
Category	Term	Count	%	PValue	Genes	List Total	Pop Hits	Pop Total	Fold Enrichment	Bonferroni	Benjamini	FDR
UP_SEQ_FEATURE	CROSSLNK:Glycyl lysine isopeptide (Lys-Gly) (interchain with G-Cter in SUMO2)	25	11.0619	0.00615211	ZCCHC8, KDM3B, KDM1A, NUMA1, UHRF1, PPP1R10, RTCB, GPATCH4, TRA2B, SYMPK, RALY, IGF2BP3, ZNF687, RRP15, NELFE, BRD4, XRCC6, PLK1, TBL3, ZC3H11A, RBM12B, FSCN1, VIM, ADNP, MPHOSPH6	224	1277	20569	1.79769	0.999844	0.671999	0.669633
UP_KW_PTM	KW-1017~Isopeptide bond	41	18.1416	0.00701683	ZCCHC8, KDM3B, KDM1A, NUMA1, UHRF1, PPP1R10, CUL3, RTCB, GPATCH4, PYCARD, TUBB3, BAG3, TRA2B, SYMPK, RALY, IGF2BP3, HMGN2, ZNF687, ATG7, RRP15, NELFE, TGM2, PELP1, BRD4, ATG3, ADSL, XRCC6, UTP3, PLK1, MYO1B, TBL3, MTHFD2, ZC3H11A, RBM12B, FSCN1, VDAC3, VIM, ADNP, NES, MPHOSPH6, VAMP3	207	1876	14252	1.50472	0.143512	0.0537957	0.0467789
UP_KW_PTM	KW-0832~Ubl conjugation	52	23.0088	0.0226378	GPI, LRSAM1, NUMA1, KDM1A, PPP1R10, RTCB, GPATCH4, PYCARD, HMGN2, ZNF687, RRP15, NELFE, PELP1, TLE4, ATG3, ADSL, TLE2, TLE1, MTHFD2, ZC3H11A, RBM12B, FSCN1, VDAC3, ADNP, VAMP3, ZCCHC8, KDM3B, UHRF1, CUL3, BAG3, TRA2B, MAPK1, SYMPK, RALY, IGF2BP3, NAE1, PLCG1, ATG7, BRD4, XRCC6, UBE2C, UTP3, PLK1, SOD2, MOV10, MYO1B, TBL3, VIM, ATXN10, TAB1, NES, MPHOSPH6	207	2701	14252	1.32551	0.395743	0.104134	0.0905512
Annotation Cluster 5	Enrichment Score: 1.8213431207188748
Category	Term	Count	%	PValue	Genes	List Total	Pop Hits	Pop Total	Fold Enrichment	Bonferroni	Benjamini	FDR
GOTERM_CC_DIRECT	GO:0031201~SNARE complex	5	2.21239	0.00221902	BLOC1S6, STX16, SNAP29, VAMP2, VAMP3	222	52	20887	9.04669	0.56817	0.0698992	0.0671254
GOTERM_BP_DIRECT	GO:0061025~membrane fusion	4	1.76991	0.00663624	BLOC1S6, SNAP29, VAMP2, VAMP3	212	36	19734	10.3428	0.999977	0.940145	0.940145
GOTERM_BP_DIRECT	GO:0006887~exocytosis	6	2.65487	0.00879737	PRKCB, MIA3, SNAP29, EXOC2, VAMP2, VAMP3	212	118	19734	4.73313	0.999999	0.940145	0.940145
GOTERM_MF_DIRECT	GO:0005484~SNAP receptor activity	4	1.76991	0.0105794	STX16, SNAP29, VAMP2, VAMP3	221	40	19304	8.73484	0.99715	0.582926	0.58081
GOTERM_BP_DIRECT	GO:0016192~vesicle-mediated transport	8	3.53982	0.0113306	RAB32, LGALS3BP, AP1G2, STX16, ENPP1, VAMP2, AP1M1, VAMP3	212	227	19734	3.28053	1	1	1
KEGG_PATHWAY	hsa04130:SNARE interactions in vesicular transport	4	1.76991	0.0147092	STX16, SNAP29, VAMP2, VAMP3	140	33	8840	7.65368	0.983505	0.142283	0.114032
GOTERM_MF_DIRECT	GO:0019905~syntaxin binding	4	1.76991	0.026008	BLOC1S6, STX16, SNAP29, VAMP2	221	56	19304	6.23917	1	0.810624	0.807682
UP_SEQ_FEATURE	TRANSMEM:Helical; Anchor for type IV membrane protein	4	1.76991	0.0362793	STX16, VRK2, VAMP2, VAMP3	224	67	20569	5.48214	1	1	0.997181
GOTERM_BP_DIRECT	GO:0006906~vesicle fusion	3	1.32743	0.0406835	STX16, VAMP2, VAMP3	212	30	19734	9.30849	1	1	1
UP_SEQ_FEATURE	TOPO_DOM:Vesicular	3	1.32743	0.069766	STX16, VAMP2, VAMP3	224	40	20569	6.88694	1	1	0.997181
Annotation Cluster 6	Enrichment Score: 1.8039630036328551
Category	Term	Count	%	PValue	Genes	List Total	Pop Hits	Pop Total	Fold Enrichment	Bonferroni	Benjamini	FDR
KEGG_PATHWAY	hsa05163:Human cytomegalovirus infection	12	5.30973	0.000844973	PRKCB, CDK4, CASP3, GNAQ, HLA-B, MAPK1, PRKCA, ITPR3, B2M, GNAI2, CRKL, HLA-E	140	226	8840	3.35272	0.208762	0.0776855	0.0622605
KEGG_PATHWAY	hsa05167:Kaposi sarcoma-associated herpesvirus infection	9	3.9823	0.0120387	C3, ATG3, CDK4, CASP3, HLA-B, MAPK1, ITPR3, PLCG1, HLA-E	140	196	8840	2.89942	0.965089	0.131879	0.105694
KEGG_PATHWAY	hsa05166:Human T-cell leukemia virus 1 infection	9	3.9823	0.0242512	RANBP3, CDK4, HLA-B, VDAC3, MAPK1, SLC25A4, B2M, ANAPC1, HLA-E	140	223	8840	2.54837	0.998887	0.158503	0.127032
KEGG_PATHWAY	hsa04218:Cellular senescence	7	3.09735	0.0372258	CDK4, HLA-B, VDAC3, MAPK1, ITPR3, SLC25A4, HLA-E	140	157	8840	2.81529	0.999973	0.184135	0.147574
KEGG_PATHWAY	hsa05203:Viral carcinogenesis	7	3.09735	0.104036	C3, CDK4, CASP3, HLA-B, VDAC3, MAPK1, HLA-E	140	205	8840	2.1561	1	0.355778	0.285136
Annotation Cluster 7	Enrichment Score: 1.7922128528133348
Category	Term	Count	%	PValue	Genes	List Total	Pop Hits	Pop Total	Fold Enrichment	Bonferroni	Benjamini	FDR
GOTERM_CC_DIRECT	GO:0000346~transcription export complex	3	1.32743	0.00685926	NXF1, ZC3H11A, THOC2	222	12	20887	23.5214	0.925855	0.144045	0.138328
UP_KW_BIOLOGICAL_PROCESS	KW-0509~mRNA transport	6	2.65487	0.0170864	NXF1, ZC3H11A, NUP62, IGF2BP3, THOC2, NUP160	145	119	11450	3.98145	0.76488	0.450372	0.450372
GOTERM_BP_DIRECT	GO:0016973~poly(A)+ mRNA export from nucleus	3	1.32743	0.0358455	NXF1, ZC3H11A, THOC2	212	28	19734	9.97338	1	1	1
Annotation Cluster 8	Enrichment Score: 1.7748692257621717
Category	Term	Count	%	PValue	Genes	List Total	Pop Hits	Pop Total	Fold Enrichment	Bonferroni	Benjamini	FDR
UP_SEQ_FEATURE	ACT_SITE:Proton acceptor	25	11.0619	3.20397e-05	CAMK2D, ACAA2, STK4, ENO3, ALDH1B1, OARD1, NEU1, MAPK1, ACADM, SULT2A1, CBR1, HSDL2, PRKCB, CSNK1A1, EPHX1, PLK1, ERAP1, PRKCA, VRK2, FAH, ACADSB, SRPK1, ALDH4A1, CDK4, NIT1	224	879	20569	2.61166	0.0444776	0.0227482	0.0226681
GOTERM_BP_DIRECT	GO:0018105~peptidyl-serine phosphorylation	9	3.9823	0.000292867	CAMK2D, PRKCB, CSNK1A1, PLK1, MAPK1, PRKCA, VRK2, STK4, SRPK1	212	157	19734	5.33608	0.374707	0.469466	0.469466
GOTERM_BP_DIRECT	GO:0016310~phosphorylation	17	7.52212	0.00133568	GIT2, CAMK2D, PRKCB, CSNK1A1, PNKP, PLK1, AK1, PRKCA, VRK2, STK4, SRPK1, MOB1B, CDK4, SHPK, MAPK1, TAB1, LAMTOR3	212	633	19734	2.49991	0.882642	0.79797	0.79797
GOTERM_MF_DIRECT	GO:0005524~ATP binding	30	13.2743	0.00519714	SCYL3, CAMK2D, PNKP, AK1, NAT10, STK4, MAPK1, ENPP1, HACL1, ABCF2, TGM2, XRCC6, PRKCB, CSNK1A1, UBE2C, PLK1, ASNS, PRKCA, VRK2, TOR1B, ASS1, SRPK1, MOV10, GLUD1, MYO1B, CDK4, SHPK, UBA3, TUT1, CARS2	221	1541	19304	1.70049	0.943363	0.477271	0.475538
KEGG_PATHWAY	hsa05223:Non-small cell lung cancer	6	2.65487	0.00570801	PRKCB, CDK4, MAPK1, PRKCA, PLCG1, STK4	140	73	8840	5.18982	0.795185	0.112937	0.0905128
SMART	SM00220:S_TKc	11	4.86726	0.00625516	SCYL3, CAMK2D, PRKCB, CDK4, CSNK1A1, PLK1, MAPK1, PRKCA, VRK2, STK4, SRPK1	117	365	10692	2.75406	0.534911	0.381564	0.381564
KEGG_PATHWAY	hsa05214:Glioma	6	2.65487	0.00676346	CAMK2D, PRKCB, CDK4, MAPK1, PRKCA, PLCG1	140	76	8840	4.98496	0.847386	0.117092	0.093843
GOTERM_BP_DIRECT	GO:0006468~protein phosphorylation	11	4.86726	0.00745708	CAMK2D, PPP4R1, PRKCB, CDK4, CSNK1A1, PLK1, MAPK1, PRKCA, VRK2, STK4, SRPK1	212	376	19734	2.72323	0.999994	0.940145	0.940145
KEGG_PATHWAY	hsa04012:ErbB signaling pathway	6	2.65487	0.0112607	CAMK2D, PRKCB, MAPK1, PRKCA, PLCG1, CRKL	140	86	8840	4.40532	0.956584	0.129968	0.104162
BIOCARTA	h_biopeptidesPathway:Bioactive Peptide Induced Signaling Pathway	5	2.21239	0.0139038	CAMK2D, PRKCB, MAPK1, PRKCA, PLCG1	42	38	1623	5.08459	0.835719	0.199288	0.188474
KEGG_PATHWAY	hsa05225:Hepatocellular carcinoma	8	3.53982	0.0176152	GSTM2, PRKCB, CDK4, CSNK1A1, MGST3, MAPK1, PRKCA, PLCG1	140	170	8840	2.97143	0.992722	0.14526	0.116418
UP_KW_MOLECULAR_FUNCTION	KW-0418~Kinase	17	7.52212	0.0203639	GIT2, CAMK2D, PRKCB, CSNK1A1, PNKP, PLK1, AK1, PRKCA, VRK2, STK4, SRPK1, MOB1B, CDK4, SHPK, MAPK1, TAB1, LAMTOR3	145	755	11889	1.8462	0.663926	0.269821	0.269821
INTERPRO	IPR008271:Ser/Thr_kinase_AS	9	3.9823	0.0229644	CAMK2D, PRKCB, CDK4, CSNK1A1, PLK1, MAPK1, PRKCA, VRK2, SRPK1	226	316	20607	2.59694	1	1	1
GOTERM_MF_DIRECT	GO:0106310~protein serine kinase activity	10	4.42478	0.0251354	CAMK2D, PRKCB, CDK4, CSNK1A1, PLK1, MAPK1, PRKCA, VRK2, STK4, SRPK1	221	366	19304	2.38657	0.999999	0.810624	0.807682
KEGG_PATHWAY	hsa04066:HIF-1 signaling pathway	6	2.65487	0.0284418	CAMK2D, PRKCB, MAPK1, PRKCA, PLCG1, ENO3	140	109	8840	3.47575	0.999662	0.171269	0.137262
BIOCARTA	h_crebPathway:Transcription factor CREB and its extracellular signals	4	1.76991	0.0287411	CAMK2D, PRKCB, MAPK1, PRKCA	42	27	1623	5.72487	0.976761	0.308967	0.292202
GOTERM_MF_DIRECT	GO:0016301~kinase activity	7	3.09735	0.030942	MOB1B, GIT2, CDK4, PNKP, PRKCA, TAB1, LAMTOR3	221	206	19304	2.96815	1	0.852452	0.849358
UP_KW_MOLECULAR_FUNCTION	KW-0808~Transferase	35	15.4867	0.0352349	CAMK2D, LRSAM1, LPGAT1, ACAA2, UHRF1, PNKP, MGST3, AK1, NAT10, ASH2L, STK4, UAP1L1, MAPK1, TGM2, SULT2A1, GIT2, GSTK1, ATG3, GSTM2, HMGCS1, PRKCB, MGMT, CSNK1A1, UBE2C, PLK1, PRKCA, VRK2, SRPK1, MOB1B, SOAT1, CDK4, SHPK, TUT1, TAB1, LAMTOR3	145	2072	11889	1.38502	0.850602	0.37349	0.37349
UP_KW_LIGAND	KW-0547~Nucleotide-binding	35	15.4867	0.0373804	CAMK2D, PNKP, AK1, RTCB, NAT10, STK4, GNAI2, HINT1, TUBB3, MAPK1, NUDT16, ABCF2, TGM2, XRCC6, PRKCB, CSNK1A1, UBE2C, PLK1, ASNS, PRKCA, VRK2, TOR1B, ASS1, SRPK1, RAB32, MOV10, GLUD1, MYO1B, CDK4, GNAQ, SHPK, UBA3, VDAC3, TUT1, CARS2	96	1879	6947	1.34793	0.628617	0.485945	0.485945
INTERPRO	IPR000719:Prot_kinase_dom	11	4.86726	0.0479809	SCYL3, CAMK2D, PRKCB, CDK4, CSNK1A1, PLK1, MAPK1, PRKCA, VRK2, STK4, SRPK1	226	499	20607	2.01001	1	1	1
UP_SEQ_FEATURE	DOMAIN:Protein kinase	11	4.86726	0.0487773	SCYL3, CAMK2D, PRKCB, CDK4, CSNK1A1, PLK1, MAPK1, PRKCA, VRK2, STK4, SRPK1	224	504	20569	2.00414	1	1	0.997181
UP_KW_MOLECULAR_FUNCTION	KW-0723~Serine/threonine-protein kinase	10	4.42478	0.0534465	CAMK2D, PRKCB, CDK4, CSNK1A1, PLK1, MAPK1, PRKCA, VRK2, STK4, SRPK1	145	399	11889	2.05496	0.945588	0.404666	0.404666
INTERPRO	IPR017441:Protein_kinase_ATP_BS	9	3.9823	0.0651661	CAMK2D, PRKCB, CDK4, CSNK1A1, PLK1, MAPK1, PRKCA, STK4, SRPK1	226	390	20607	2.10419	1	1	1
GOTERM_MF_DIRECT	GO:0004674~protein serine/threonine kinase activity	9	3.9823	0.0718613	CAMK2D, PRKCB, CSNK1A1, PLK1, MAPK1, PRKCA, VRK2, STK4, SRPK1	221	382	19304	2.05795	1	1	0.998182
INTERPRO	IPR011009:Kinase-like_dom_sf	11	4.86726	0.0767113	SCYL3, CAMK2D, PRKCB, CDK4, CSNK1A1, PLK1, MAPK1, PRKCA, VRK2, STK4, SRPK1	226	545	20607	1.84036	1	1	1
GOTERM_MF_DIRECT	GO:0004672~protein kinase activity	7	3.09735	0.0980065	SCYL3, CAMK2D, CSNK1A1, PLK1, PRKCA, STK4, SRPK1	221	277	19304	2.20736	1	1	0.998182
UP_KW_LIGAND	KW-0067~ATP-binding	26	11.5044	0.114157	CAMK2D, PNKP, AK1, NAT10, STK4, MAPK1, ABCF2, XRCC6, PRKCB, CSNK1A1, UBE2C, PLK1, ASNS, PRKCA, VRK2, TOR1B, ASS1, SRPK1, MOV10, GLUD1, MYO1B, CDK4, SHPK, UBA3, TUT1, CARS2	96	1443	6947	1.30387	0.957217	0.494681	0.494681
GOTERM_BP_DIRECT	GO:0035556~intracellular signal transduction	7	3.09735	0.315953	PRKCB, MAPK1, PTPN6, PRKCA, STK4, CRKL, SRPK1	212	432	19734	1.50832	1	1	1
Annotation Cluster 9	Enrichment Score: 1.7569237046460846
Category	Term	Count	%	PValue	Genes	List Total	Pop Hits	Pop Total	Fold Enrichment	Bonferroni	Benjamini	FDR
INTERPRO	IPR016160:Ald_DH_CS_CYS	3	1.32743	0.0128774	ALDH4A1, ALDH6A1, ALDH1B1	226	16	20607	17.0965	0.999984	0.999754	0.998583
UP_SEQ_FEATURE	DOMAIN:Aldehyde dehydrogenase	3	1.32743	0.0159704	ALDH4A1, ALDH6A1, ALDH1B1	224	18	20569	15.3043	1	1	0.997181
INTERPRO	IPR016163:Ald_DH_C	3	1.32743	0.0179611	ALDH4A1, ALDH6A1, ALDH1B1	226	19	20607	14.3971	1	1	1
INTERPRO	IPR015590:Aldehyde_DH_dom	3	1.32743	0.019815	ALDH4A1, ALDH6A1, ALDH1B1	226	20	20607	13.6772	1	1	1
INTERPRO	IPR016161:Ald_DH/histidinol_DH	3	1.32743	0.019815	ALDH4A1, ALDH6A1, ALDH1B1	226	20	20607	13.6772	1	1	1
INTERPRO	IPR016162:Ald_DH_N	3	1.32743	0.019815	ALDH4A1, ALDH6A1, ALDH1B1	226	20	20607	13.6772	1	1	1
Annotation Cluster 10	Enrichment Score: 1.7195063899697012
Category	Term	Count	%	PValue	Genes	List Total	Pop Hits	Pop Total	Fold Enrichment	Bonferroni	Benjamini	FDR
GOTERM_BP_DIRECT	GO:0006094~gluconeogenesis	5	2.21239	0.00199119	SLC25A1, GPI, PGAM2, ENO3, PGM1	212	50	19734	9.30849	0.959036	0.79797	0.79797
UP_KW_DISEASE	KW-0322~Glycogen storage disease	4	1.76991	0.00620165	GAA, PGAM2, ENO3, PGM1	85	22	4817	10.3037	0.239457	0.272873	0.272873
KEGG_PATHWAY	hsa01200:Carbon metabolism	7	3.09735	0.00980399	GPI, GLUD1, ALDH6A1, PGAM2, IDH3B, ACO2, ENO3	140	116	8840	3.81034	0.934722	0.129319	0.103642
GOTERM_BP_DIRECT	GO:0006096~glycolytic process	4	1.76991	0.0154771	GPI, PGAM2, ENO3, PGM1	212	49	19734	7.59877	1	1	1
KEGG_PATHWAY	hsa00010:Glycolysis / Gluconeogenesis	5	2.21239	0.0209138	GPI, ALDH1B1, PGAM2, ENO3, PGM1	140	67	8840	4.71215	0.997133	0.14526	0.116418
UP_KW_BIOLOGICAL_PROCESS	KW-0324~Glycolysis	3	1.32743	0.0749691	GPI, PGAM2, ENO3	145	36	11450	6.58046	0.998564	0.62974	0.62974
UP_KW_MOLECULAR_FUNCTION	KW-0413~Isomerase	4	1.76991	0.312916	GPI, PGAM2, PGM1, PDIA5	145	162	11889	2.02452	1	1	1
Annotation Cluster 11	Enrichment Score: 1.6874254911189868
Category	Term	Count	%	PValue	Genes	List Total	Pop Hits	Pop Total	Fold Enrichment	Bonferroni	Benjamini	FDR
INTERPRO	IPR011989:ARM-like	10	4.42478	0.00186732	SCYL3, NIPBL, PPP4R1, AP1G2, PKP2, SYMPK, PPP2R5D, ATXN10, ANAPC1, PELP1	226	252	20607	3.61831	0.797332	0.318939	0.318566
UP_SEQ_FEATURE	REPEAT:HEAT 4	4	1.76991	0.0169538	SCYL3, NIPBL, PPP4R1, SYMPK	224	50	20569	7.34607	1	1	0.997181
INTERPRO	IPR016024:ARM-type_fold	10	4.42478	0.0186599	SCYL3, NIPBL, PPP4R1, AP1G2, PPP6R3, PKP2, SYMPK, PPP2R5D, ATXN10, PELP1	226	363	20607	2.51188	1	1	1
UP_SEQ_FEATURE	REPEAT:HEAT 3	4	1.76991	0.0250675	SCYL3, NIPBL, PPP4R1, SYMPK	224	58	20569	6.33282	1	1	0.997181
UP_SEQ_FEATURE	REPEAT:HEAT 1	4	1.76991	0.0362793	SCYL3, NIPBL, PPP4R1, SYMPK	224	67	20569	5.48214	1	1	0.997181
UP_SEQ_FEATURE	REPEAT:HEAT 2	4	1.76991	0.0362793	SCYL3, NIPBL, PPP4R1, SYMPK	224	67	20569	5.48214	1	1	0.997181
UP_SEQ_FEATURE	REPEAT:HEAT 5	3	1.32743	0.0791038	NIPBL, PPP4R1, SYMPK	224	43	20569	6.40646	1	1	0.997181
Annotation Cluster 12	Enrichment Score: 1.621424153151469
Category	Term	Count	%	PValue	Genes	List Total	Pop Hits	Pop Total	Fold Enrichment	Bonferroni	Benjamini	FDR
KEGG_PATHWAY	hsa00280:Valine, leucine and isoleucine degradation	6	2.65487	0.00088959	ALDH6A1, ACAA2, HMGCS1, ALDH1B1, ACADM, ACADSB	140	48	8840	7.89286	0.218489	0.0776855	0.0622605
KEGG_PATHWAY	hsa00071:Fatty acid degradation	4	1.76991	0.0297111	ACAA2, ALDH1B1, ACADM, ACADSB	140	43	8840	5.87375	0.999765	0.172608	0.138335
UP_KW_BIOLOGICAL_PROCESS	KW-0276~Fatty acid metabolism	6	2.65487	0.0547858	C3, ACAA2, ACOT7, HACL1, ACADM, ACADSB	145	163	11450	2.90671	0.991199	0.575251	0.575251
KEGG_PATHWAY	hsa01212:Fatty acid metabolism	3	1.32743	0.225698	ACAA2, ACADM, ACADSB	140	57	8840	3.32331	1	0.568348	0.455499
Annotation Cluster 13	Enrichment Score: 1.5107381918157934
Category	Term	Count	%	PValue	Genes	List Total	Pop Hits	Pop Total	Fold Enrichment	Bonferroni	Benjamini	FDR
GOTERM_CC_DIRECT	GO:0005783~endoplasmic reticulum	25	11.0619	0.00176214	SCYL3, LPGAT1, MGST3, MTTP, ITPR3, PYCARD, CYB5R3, MLEC, B2M, TGM2, SIGMAR1, ERAP1, HLA-B, PRKCA, VRK2, TOR1B, PDIA5, SRPK1, RAB32, GLUD1, SOAT1, APOC1, PLIN2, TAB1, MXRA7	222	1185	20887	1.98493	0.486587	0.0605534	0.0581505
GOTERM_CC_DIRECT	GO:0005789~endoplasmic reticulum membrane	18	7.9646	0.117536	SEC24B, LPGAT1, MGST3, EPHX1, RTCB, SIGMAR1, ERAP1, HLA-B, MIA3, ITPR3, VRK2, PDIA5, ABHD12, CYB5R3, SOAT1, MLEC, TAB1, SEC11A	222	1173	20887	1.44377	1	0.74737	0.717712
UP_KW_CELLULAR_COMPONENT	KW-0256~Endoplasmic reticulum	21	9.29204	0.141767	SEC24B, LPGAT1, MTTP, EPHX1, SIGMAR1, ERAP1, HLA-B, MIA3, ITPR3, VRK2, TOR1B, PDIA5, SRPK1, ABHD12, PYCARD, GLUD1, CYB5R3, SOAT1, MLEC, TAB1, SEC11A	202	1380	17942	1.35164	0.998604	0.743417	0.69155
Annotation Cluster 14	Enrichment Score: 1.3975392445473762
Category	Term	Count	%	PValue	Genes	List Total	Pop Hits	Pop Total	Fold Enrichment	Bonferroni	Benjamini	FDR
KEGG_PATHWAY	hsa05204:Chemical carcinogenesis - DNA adducts	6	2.65487	0.00507264	GSTK1, CBR1, GSTM2, MGST3, EPHX1, SULT2A1	140	71	8840	5.33602	0.755539	0.108086	0.0866252
KEGG_PATHWAY	hsa00980:Metabolism of xenobiotics by cytochrome P450	6	2.65487	0.00794867	GSTK1, CBR1, GSTM2, MGST3, EPHX1, SULT2A1	140	79	8840	4.79566	0.890363	0.122321	0.0980337
GOTERM_BP_DIRECT	GO:0098869~cellular oxidant detoxification	5	2.21239	0.00815795	GSTK1, GSTM2, KDM3B, NXN, MGST3	212	74	19734	6.28952	0.999998	0.940145	0.940145
KEGG_PATHWAY	hsa05208:Chemical carcinogenesis - reactive oxygen species	9	3.9823	0.0260057	CBR1, GSTM2, MGST3, EPHX1, NDUFS3, VDAC3, MAPK1, SOD2, SLC25A4	140	226	8840	2.51454	0.999324	0.16008	0.128295
GOTERM_MF_DIRECT	GO:0004602~glutathione peroxidase activity	3	1.32743	0.0279526	GSTK1, GSTM2, MGST3	221	23	19304	11.3933	1	0.810624	0.807682
GOTERM_MF_DIRECT	GO:0004364~glutathione transferase activity	3	1.32743	0.0402469	GSTK1, GSTM2, MGST3	221	28	19304	9.35876	1	0.964176	0.960676
KEGG_PATHWAY	hsa00480:Glutathione metabolism	3	1.32743	0.231516	GSTK1, GSTM2, MGST3	140	58	8840	3.26601	1	0.570893	0.457539
KEGG_PATHWAY	hsa00982:Drug metabolism - cytochrome P450	3	1.32743	0.31907	GSTK1, GSTM2, MGST3	140	73	8840	2.59491	1	0.656214	0.525919
GOTERM_BP_DIRECT	GO:0006805~xenobiotic metabolic process	3	1.32743	0.371833	CBR1, EPHX1, SULT2A1	212	121	19734	2.30789	1	1	1
Annotation Cluster 15	Enrichment Score: 1.3570717961664296
Category	Term	Count	%	PValue	Genes	List Total	Pop Hits	Pop Total	Fold Enrichment	Bonferroni	Benjamini	FDR
BIOCARTA	h_ghPathway:Growth Hormone Signaling Pathway	5	2.21239	0.00404199	PRKCB, MAPK1, PTPN6, PRKCA, PLCG1	42	27	1623	7.15608	0.406948	0.15313	0.144821
GOTERM_BP_DIRECT	GO:0050852~T cell receptor signaling pathway	5	2.21239	0.0421019	EIF2B4, MAPK1, PTPN6, PLCG1, CRKL	212	122	19734	3.81496	1	1	1
KEGG_PATHWAY	hsa04660:T cell receptor signaling pathway	6	2.65487	0.0430358	CDK4, MAPK1, PPP2R2A, PTPN6, PPP2R5D, PLCG1	140	122	8840	3.10539	0.999995	0.205533	0.164723
KEGG_PATHWAY	hsa04650:Natural killer cell mediated cytotoxicity	6	2.65487	0.053905	PRKCB, CASP3, MAPK1, PTPN6, PRKCA, PLCG1	140	130	8840	2.91429	1	0.233308	0.186983
KEGG_PATHWAY	hsa05235:PD-L1 expression and PD-1 checkpoint pathway in cancer	3	1.32743	0.415227	MAPK1, PTPN6, PLCG1	140	90	8840	2.10476	1	0.737537	0.591095
Annotation Cluster 16	Enrichment Score: 1.3021384237742553
Category	Term	Count	%	PValue	Genes	List Total	Pop Hits	Pop Total	Fold Enrichment	Bonferroni	Benjamini	FDR
GOTERM_BP_DIRECT	GO:0033344~cholesterol efflux	3	1.32743	0.0406835	SOAT1, APOC1, APOA2	212	30	19734	9.30849	1	1	1
KEGG_PATHWAY	hsa04979:Cholesterol metabolism	4	1.76991	0.0458269	SOAT1, APOC1, APOA2, VDAC3	140	51	8840	4.95238	0.999998	0.211568	0.16956
GOTERM_BP_DIRECT	GO:0008203~cholesterol metabolic process	4	1.76991	0.0665343	SOAT1, APOC1, APOA2, SULT2A1	212	87	19734	4.27977	1	1	1
Annotation Cluster 17	Enrichment Score: 1.2826238326142696
Category	Term	Count	%	PValue	Genes	List Total	Pop Hits	Pop Total	Fold Enrichment	Bonferroni	Benjamini	FDR
GOTERM_MF_DIRECT	GO:0043539~protein serine/threonine kinase activator activity	4	1.76991	0.0272282	MOB1B, MOB1A, TAB1, STK4	221	57	19304	6.12971	1	0.810624	0.807682
GOTERM_BP_DIRECT	GO:0035329~hippo signaling	3	1.32743	0.0290472	MOB1B, MOB1A, STK4	212	25	19734	11.1702	1	1	1
GOTERM_BP_DIRECT	GO:0001934~positive regulation of protein phosphorylation	5	2.21239	0.179476	MOB1B, C3, MOB1A, STK4, CRKL	212	206	19734	2.25934	1	1	1
Annotation Cluster 18	Enrichment Score: 1.262836341176607
Category	Term	Count	%	PValue	Genes	List Total	Pop Hits	Pop Total	Fold Enrichment	Bonferroni	Benjamini	FDR
UP_KW_BIOLOGICAL_PROCESS	KW-0131~Cell cycle	16	7.07965	0.0259139	NUMA1, UHRF1, CSNK1A1, UBE2C, CUL3, RCC2, PLK1, GNAI2, NIPBL, CDK4, PARD3, UBA3, MAPK1, NAE1, ATXN10, ANAPC1	145	687	11450	1.83908	0.889801	0.450372	0.450372
UP_KW_BIOLOGICAL_PROCESS	KW-0132~Cell division	11	4.86726	0.0380981	NUMA1, UBE2C, CDK4, CSNK1A1, RCC2, PARD3, CUL3, PLK1, ATXN10, ANAPC1, GNAI2	145	418	11450	2.07804	0.961719	0.533373	0.533373
GOTERM_BP_DIRECT	GO:0051301~cell division	9	3.9823	0.0554462	NUMA1, UBE2C, CDK4, CSNK1A1, RCC2, PLK1, ATXN10, ANAPC1, GNAI2	212	385	19734	2.17601	1	1	1
UP_KW_BIOLOGICAL_PROCESS	KW-0498~Mitosis	7	3.09735	0.162311	NUMA1, UBE2C, CSNK1A1, RCC2, CUL3, PLK1, ANAPC1	145	292	11450	1.89301	1	0.908939	0.908939
Annotation Cluster 19	Enrichment Score: 1.243923654992387
Category	Term	Count	%	PValue	Genes	List Total	Pop Hits	Pop Total	Fold Enrichment	Bonferroni	Benjamini	FDR
KEGG_PATHWAY	hsa05170:Human immunodeficiency virus 1 infection	15	6.63717	5.9594e-06	PRKCB, HLA-B, PRKCA, ITPR3, GNAI2, CRKL, HLA-E, AP1G2, CASP3, GNAQ, MAPK1, TAB1, PLCG1, B2M, AP1M1	140	213	8840	4.44668	0.0016494	0.00165075	0.00132299
BIOCARTA	h_pyk2Pathway:Links between Pyk2 and Map Kinases	6	2.65487	0.000513534	PRKCB, GNAQ, MAPK1, PRKCA, PLCG1, CRKL	42	28	1623	8.28061	0.0641152	0.0662459	0.0626512
KEGG_PATHWAY	hsa05163:Human cytomegalovirus infection	12	5.30973	0.000844973	PRKCB, CDK4, CASP3, GNAQ, HLA-B, MAPK1, PRKCA, ITPR3, B2M, GNAI2, CRKL, HLA-E	140	226	8840	3.35272	0.208762	0.0776855	0.0622605
KEGG_PATHWAY	hsa04730:Long-term depression	6	2.65487	0.00244114	PRKCB, GNAQ, MAPK1, PRKCA, ITPR3, GNAI2	140	60	8840	6.31429	0.491872	0.0983894	0.0788536
BIOCARTA	h_cxcr4Pathway:CXCR4 Signaling Pathway	5	2.21239	0.00258565	PRKCB, GNAQ, MAPK1, PRKCA, PLCG1	42	24	1623	8.0506	0.283933	0.15313	0.144821
KEGG_PATHWAY	hsa04935:Growth hormone synthesis, secretion and action	8	3.53982	0.00304741	PRKCB, GNAQ, MAPK1, PRKCA, ITPR3, PLCG1, GNAI2, CRKL	140	122	8840	4.14052	0.570624	0.0983894	0.0788536
KEGG_PATHWAY	hsa04540:Gap junction	7	3.09735	0.00319677	PRKCB, TUBB3, GNAQ, MAPK1, PRKCA, ITPR3, GNAI2	140	92	8840	4.80435	0.588079	0.0983894	0.0788536
KEGG_PATHWAY	hsa04720:Long-term potentiation	6	2.65487	0.00395515	CAMK2D, PRKCB, GNAQ, MAPK1, PRKCA, ITPR3	140	67	8840	5.65458	0.666379	0.10467	0.0838869
BIOCARTA	h_ghPathway:Growth Hormone Signaling Pathway	5	2.21239	0.00404199	PRKCB, MAPK1, PTPN6, PRKCA, PLCG1	42	27	1623	7.15608	0.406948	0.15313	0.144821
KEGG_PATHWAY	hsa04713:Circadian entrainment	7	3.09735	0.00415656	CAMK2D, PRKCB, GNAQ, MAPK1, PRKCA, ITPR3, GNAI2	140	97	8840	4.5567	0.684553	0.10467	0.0838869
KEGG_PATHWAY	hsa04728:Dopaminergic synapse	8	3.53982	0.00471138	CAMK2D, PRKCB, GNAQ, PPP2R2A, PPP2R5D, PRKCA, ITPR3, GNAI2	140	132	8840	3.82684	0.729676	0.108086	0.0866252
KEGG_PATHWAY	hsa05223:Non-small cell lung cancer	6	2.65487	0.00570801	PRKCB, CDK4, MAPK1, PRKCA, PLCG1, STK4	140	73	8840	5.18982	0.795185	0.112937	0.0905128
BIOCARTA	h_ionPathway:Ion Channel and Phorbal Esters Signaling Pathway	3	1.32743	0.00593528	PRKCB, PRKCA, PLCG1	42	5	1623	23.1857	0.536028	0.15313	0.144821
KEGG_PATHWAY	hsa04971:Gastric acid secretion	6	2.65487	0.00676346	CAMK2D, PRKCB, GNAQ, PRKCA, ITPR3, GNAI2	140	76	8840	4.98496	0.847386	0.117092	0.093843
KEGG_PATHWAY	hsa05214:Glioma	6	2.65487	0.00676346	CAMK2D, PRKCB, CDK4, MAPK1, PRKCA, PLCG1	140	76	8840	4.98496	0.847386	0.117092	0.093843
BIOCARTA	h_ccr5Pathway:Pertussis toxin-insensitive CCR5 Signaling in Macrophage	4	1.76991	0.00795913	PRKCB, GNAQ, PRKCA, PLCG1	42	17	1623	9.09244	0.643291	0.171121	0.161836
KEGG_PATHWAY	hsa04725:Cholinergic synapse	7	3.09735	0.00941547	CAMK2D, PRKCB, GNAQ, MAPK1, PRKCA, ITPR3, GNAI2	140	115	8840	3.84348	0.927229	0.129319	0.103642
KEGG_PATHWAY	hsa04726:Serotonergic synapse	7	3.09735	0.00941547	PRKCB, CASP3, GNAQ, MAPK1, PRKCA, ITPR3, GNAI2	140	115	8840	3.84348	0.927229	0.129319	0.103642
KEGG_PATHWAY	hsa04921:Oxytocin signaling pathway	8	3.53982	0.0106865	CAMK2D, PPP1R12A, PRKCB, GNAQ, MAPK1, PRKCA, ITPR3, GNAI2	140	154	8840	3.28015	0.949008	0.129968	0.104162
BIOCARTA	h_calcineurinPathway:Effects of calcineurin in Keratinocyte Differentiation	4	1.76991	0.0109505	PRKCB, GNAQ, PRKCA, PLCG1	42	19	1623	8.13534	0.758383	0.194623	0.184062
KEGG_PATHWAY	hsa04911:Insulin secretion	6	2.65487	0.0112607	CAMK2D, PRKCB, GNAQ, PRKCA, ITPR3, VAMP2	140	86	8840	4.40532	0.956584	0.129968	0.104162
KEGG_PATHWAY	hsa04012:ErbB signaling pathway	6	2.65487	0.0112607	CAMK2D, PRKCB, MAPK1, PRKCA, PLCG1, CRKL	140	86	8840	4.40532	0.956584	0.129968	0.104162
BIOCARTA	h_pkcPathway:Activation of PKC through G protein coupled receptor	3	1.32743	0.0120696	PRKCB, GNAQ, PRKCA	42	7	1623	16.5612	0.791216	0.194623	0.184062
KEGG_PATHWAY	hsa04071:Sphingolipid signaling pathway	7	3.09735	0.0123785	PRKCB, GNAQ, MAPK1, PPP2R2A, PPP2R5D, PRKCA, GNAI2	140	122	8840	3.62295	0.968262	0.131879	0.105694
BIOCARTA	h_biopeptidesPathway:Bioactive Peptide Induced Signaling Pathway	5	2.21239	0.0139038	CAMK2D, PRKCB, MAPK1, PRKCA, PLCG1	42	38	1623	5.08459	0.835719	0.199288	0.188474
KEGG_PATHWAY	hsa05205:Proteoglycans in cancer	9	3.9823	0.0150304	CAMK2D, PPP1R12A, PRKCB, CASP3, MAPK1, PTPN6, PRKCA, ITPR3, PLCG1	140	204	8840	2.78571	0.98493	0.142283	0.114032
KEGG_PATHWAY	hsa04912:GnRH signaling pathway	6	2.65487	0.0154097	CAMK2D, PRKCB, GNAQ, MAPK1, PRKCA, ITPR3	140	93	8840	4.07373	0.986455	0.142283	0.114032
KEGG_PATHWAY	hsa05225:Hepatocellular carcinoma	8	3.53982	0.0176152	GSTM2, PRKCB, CDK4, CSNK1A1, MGST3, MAPK1, PRKCA, PLCG1	140	170	8840	2.97143	0.992722	0.14526	0.116418
KEGG_PATHWAY	hsa04970:Salivary secretion	6	2.65487	0.0181874	SLC12A2, PRKCB, GNAQ, PRKCA, ITPR3, VAMP2	140	97	8840	3.90574	0.993807	0.14526	0.116418
BIOCARTA	h_ccr3Pathway:CCR3 signaling in Eosinophils	4	1.76991	0.0186599	PRKCB, GNAQ, MAPK1, PRKCA	42	23	1623	6.7205	0.911952	0.234993	0.222241
KEGG_PATHWAY	hsa05164:Influenza A	8	3.53982	0.0186621	PYCARD, NXF1, PRKCB, CDK4, CASP3, MAPK1, PRKCA, SLC25A4	140	172	8840	2.93688	0.994583	0.14526	0.116418
KEGG_PATHWAY	hsa04929:GnRH secretion	5	2.21239	0.0189198	PRKCB, GNAQ, MAPK1, PRKCA, ITPR3	140	65	8840	4.85714	0.994963	0.14526	0.116418
KEGG_PATHWAY	hsa04750:Inflammatory mediator regulation of TRP channels	6	2.65487	0.0196927	CAMK2D, PRKCB, GNAQ, PRKCA, ITPR3, PLCG1	140	99	8840	3.82684	0.995951	0.14526	0.116418
BIOCARTA	h_plcPathway:Phospholipase C Signaling Pathway	3	1.32743	0.0200382	PRKCB, PRKCA, PLCG1	42	9	1623	12.881	0.926552	0.234993	0.222241
KEGG_PATHWAY	hsa04916:Melanogenesis	6	2.65487	0.0212777	CAMK2D, PRKCB, GNAQ, MAPK1, PRKCA, GNAI2	140	101	8840	3.75106	0.997414	0.14526	0.116418
KEGG_PATHWAY	hsa04933:AGE-RAGE signaling pathway in diabetic complications	6	2.65487	0.0212777	PRKCB, CDK4, CASP3, MAPK1, PRKCA, PLCG1	140	101	8840	3.75106	0.997414	0.14526	0.116418
KEGG_PATHWAY	hsa05135:Yersinia infection	7	3.09735	0.0215006	PYCARD, GIT2, GNAQ, MAPK1, TAB1, PLCG1, CRKL	140	138	8840	3.2029	0.997572	0.14526	0.116418
KEGG_PATHWAY	hsa05017:Spinocerebellar ataxia	7	3.09735	0.0258578	PRKCB, GNAQ, VDAC3, PRKCA, ITPR3, ATXN10, SLC25A4	140	144	8840	3.06944	0.999295	0.16008	0.128295
KEGG_PATHWAY	hsa04066:HIF-1 signaling pathway	6	2.65487	0.0284418	CAMK2D, PRKCB, MAPK1, PRKCA, PLCG1, ENO3	140	109	8840	3.47575	0.999662	0.171269	0.137262
BIOCARTA	h_crebPathway:Transcription factor CREB and its extracellular signals	4	1.76991	0.0287411	CAMK2D, PRKCB, MAPK1, PRKCA	42	27	1623	5.72487	0.976761	0.308967	0.292202
KEGG_PATHWAY	hsa04723:Retrograde endocannabinoid signaling	7	3.09735	0.0299104	PRKCB, GNAQ, NDUFS3, MAPK1, PRKCA, ITPR3, GNAI2	140	149	8840	2.96644	0.999778	0.172608	0.138335
GOTERM_BP_DIRECT	GO:0045766~positive regulation of angiogenesis	6	2.65487	0.030983	C3, ANXA3, PRKCB, ERAP1, PRKCA, PLCG1	212	163	19734	3.42644	1	1	1
KEGG_PATHWAY	hsa04613:Neutrophil extracellular trap formation	8	3.53982	0.031629	C3, PRKCB, VDAC3, MAPK1, PRKCA, PLCG1, SLC25A4, ATG7	140	192	8840	2.63095	0.999864	0.177779	0.14248
KEGG_PATHWAY	hsa05140:Leishmaniasis	5	2.21239	0.0327822	C3, PRKCB, MAPK1, PTPN6, TAB1	140	77	8840	4.10019	0.999902	0.177779	0.14248
KEGG_PATHWAY	hsa04261:Adrenergic signaling in cardiomyocytes	7	3.09735	0.0343603	CAMK2D, GNAQ, MAPK1, PPP2R2A, PPP2R5D, PRKCA, GNAI2	140	154	8840	2.87013	0.999938	0.177779	0.14248
KEGG_PATHWAY	hsa04724:Glutamatergic synapse	6	2.65487	0.0347125	PRKCB, GNAQ, MAPK1, PRKCA, ITPR3, GNAI2	140	115	8840	3.29441	0.999944	0.177779	0.14248
KEGG_PATHWAY	hsa04928:Parathyroid hormone synthesis, secretion and action	6	2.65487	0.0347125	PRKCB, GNAQ, MAPK1, PRKCA, ITPR3, GNAI2	140	115	8840	3.29441	0.999944	0.177779	0.14248
KEGG_PATHWAY	hsa04934:Cushing syndrome	7	3.09735	0.035299	CAMK2D, CDK4, GNAQ, MAPK1, ITPR3, ASH2L, GNAI2	140	155	8840	2.85161	0.999952	0.177779	0.14248
KEGG_PATHWAY	hsa05022:Pathways of neurodegeneration - multiple diseases	14	6.19469	0.0402449	CAMK2D, PRKCB, CSNK1A1, SIGMAR1, PRKCA, ITPR3, TUBB3, CASP3, GNAQ, NDUFS3, VDAC3, MAPK1, PLCG1, SLC25A4	140	483	8840	1.83023	0.999989	0.195576	0.156743
BIOCARTA	h_vegfPathway:VEGF, Hypoxia, and Angiogenesis	4	1.76991	0.0412006	EIF2B4, PRKCB, PRKCA, PLCG1	42	31	1623	4.98618	0.995606	0.389455	0.368322
KEGG_PATHWAY	hsa04022:cGMP-PKG signaling pathway	7	3.09735	0.0467253	PPP1R12A, GNAQ, VDAC3, MAPK1, ITPR3, SLC25A4, GNAI2	140	166	8840	2.66265	0.999998	0.212179	0.17005
BIOCARTA	h_myosinPathway:PKC-catalyzed phosphorylation of inhibitory phosphoprotein of myosin phosphatase	3	1.32743	0.0467737	PRKCB, GNAQ, PRKCA	42	14	1623	8.28061	0.997928	0.389455	0.368322
BIOCARTA	h_trkaPathway:Trka Receptor Signaling Pathway	3	1.32743	0.0467737	PRKCB, PRKCA, PLCG1	42	14	1623	8.28061	0.997928	0.389455	0.368322
BIOCARTA	h_at1rPathway:Angiotensin II mediated activation of JNK Pathway via Pyk2 dependent signaling	4	1.76991	0.0483045	PRKCB, GNAQ, MAPK1, PRKCA	42	33	1623	4.68398	0.998316	0.389455	0.368322
KEGG_PATHWAY	hsa04015:Rap1 signaling pathway	8	3.53982	0.0496058	PRKCB, PARD3, GNAQ, MAPK1, PRKCA, PLCG1, GNAI2, CRKL	140	212	8840	2.38275	0.999999	0.221626	0.177621
BIOCARTA	h_gpcrPathway:Signaling Pathway from G-Protein Families	4	1.76991	0.0520698	PRKCB, GNAQ, PRKCA, PLCG1	42	34	1623	4.54622	0.99899	0.395118	0.373677
KEGG_PATHWAY	hsa05417:Lipid and atherosclerosis	8	3.53982	0.0538477	PYCARD, CAMK2D, CASP3, MAPK1, PRKCA, TAB1, PLCG1, SOD2	140	216	8840	2.33862	1	0.233308	0.186983
KEGG_PATHWAY	hsa04650:Natural killer cell mediated cytotoxicity	6	2.65487	0.053905	PRKCB, CASP3, MAPK1, PTPN6, PRKCA, PLCG1	140	130	8840	2.91429	1	0.233308	0.186983
KEGG_PATHWAY	hsa04270:Vascular smooth muscle contraction	6	2.65487	0.059887	PPP1R12A, PRKCB, GNAQ, MAPK1, PRKCA, ITPR3	140	134	8840	2.82729	1	0.251344	0.201438
BIOCARTA	h_cdmacPathway:Cadmium induces DNA synthesis and proliferation in macrophages	3	1.32743	0.0666631	PRKCB, MAPK1, PRKCA	42	17	1623	6.81933	0.999864	0.477752	0.451828
KEGG_PATHWAY	hsa04370:VEGF signaling pathway	4	1.76991	0.0681106	PRKCB, MAPK1, PRKCA, PLCG1	140	60	8840	4.20952	1	0.262795	0.210615
KEGG_PATHWAY	hsa04666:Fc gamma R-mediated phagocytosis	5	2.21239	0.0683076	PRKCB, MAPK1, PRKCA, PLCG1, CRKL	140	98	8840	3.22157	1	0.262795	0.210615
KEGG_PATHWAY	hsa04925:Aldosterone synthesis and secretion	5	2.21239	0.0683076	CAMK2D, PRKCB, GNAQ, PRKCA, ITPR3	140	98	8840	3.22157	1	0.262795	0.210615
KEGG_PATHWAY	hsa04070:Phosphatidylinositol signaling system	5	2.21239	0.0683076	PRKCB, OCRL, PRKCA, ITPR3, PLCG1	140	98	8840	3.22157	1	0.262795	0.210615
BIOCARTA	h_cardiacEGFPathway:Role of EGF Receptor Transactivation by GPCRs in Cardiac Hypertrophy	3	1.32743	0.0738229	PRKCB, PRKCA, PLCG1	42	18	1623	6.44048	0.999949	0.501219	0.474021
KEGG_PATHWAY	hsa05142:Chagas disease	5	2.21239	0.0788541	C3, GNAQ, MAPK1, PPP2R2A, GNAI2	140	103	8840	3.06519	1	0.291844	0.233897
KEGG_PATHWAY	hsa04062:Chemokine signaling pathway	7	3.09735	0.0836066	PRKCB, PARD3, GNAQ, MAPK1, PLCG1, GNAI2, CRKL	140	193	8840	2.29016	1	0.303814	0.24349
KEGG_PATHWAY	hsa04972:Pancreatic secretion	5	2.21239	0.0855506	SLC12A2, PRKCB, GNAQ, PRKCA, ITPR3	140	106	8840	2.97844	1	0.303814	0.24349
BIOCARTA	h_arenrf2Pathway:Oxidative Stress Induced Gene Expression Via Nrf2	3	1.32743	0.0888375	PRKCB, MAPK1, PRKCA	42	20	1623	5.79643	0.999994	0.573002	0.541909
BIOCARTA	h_sppaPathway:Aspirin Blocks Signaling Pathway Involved in Platelet Activation	3	1.32743	0.0966612	PRKCB, MAPK1, PRKCA	42	21	1623	5.52041	0.999998	0.587097	0.555239
BIOCARTA	h_chemicalPathway:Apoptotic Signaling in Response to DNA Damage	3	1.32743	0.104676	PRKCB, CASP3, PRKCA	42	22	1623	5.26948	0.999999	0.587097	0.555239
BIOCARTA	h_par1pathway:Thrombin signaling and protease-activated receptors	3	1.32743	0.104676	PRKCB, GNAQ, PRKCA	42	22	1623	5.26948	0.999999	0.587097	0.555239
KEGG_PATHWAY	hsa04020:Calcium signaling pathway	8	3.53982	0.105321	CAMK2D, PRKCB, GNAQ, VDAC3, PRKCA, ITPR3, PLCG1, SLC25A4	140	254	8840	1.98875	1	0.35578	0.285138
KEGG_PATHWAY	hsa04918:Thyroid hormone synthesis	4	1.76991	0.11389	PRKCB, GNAQ, PRKCA, ITPR3	140	75	8840	3.36762	1	0.368961	0.295702
KEGG_PATHWAY	hsa05161:Hepatitis B	6	2.65487	0.113936	PRKCB, CASP3, VDAC3, MAPK1, PRKCA, TAB1	140	163	8840	2.32428	1	0.368961	0.295702
KEGG_PATHWAY	hsa05143:African trypanosomiasis	3	1.32743	0.114551	PRKCB, GNAQ, PRKCA	140	37	8840	5.11969	1	0.368961	0.295702
GOTERM_BP_DIRECT	GO:0018107~peptidyl-threonine phosphorylation	3	1.32743	0.117066	CAMK2D, MAPK1, PRKCA	212	55	19734	5.07736	1	1	1
KEGG_PATHWAY	hsa04960:Aldosterone-regulated sodium reabsorption	3	1.32743	0.119721	PRKCB, MAPK1, PRKCA	140	38	8840	4.98496	1	0.372615	0.29863
BIOCARTA	h_eif4Pathway:Regulation of eIF4e and p70 S6 Kinase	3	1.32743	0.121224	PRKCB, MAPK1, PRKCA	42	24	1623	4.83036	1	0.625515	0.591572
BIOCARTA	h_tpoPathway:TPO Signaling Pathway	3	1.32743	0.121224	PRKCB, PRKCA, PLCG1	42	24	1623	4.83036	1	0.625515	0.591572
KEGG_PATHWAY	hsa05207:Chemical carcinogenesis - receptor activation	7	3.09735	0.122882	GSTM2, PRKCB, MGST3, EPHX1, MAPK1, PRKCA, GNAI2	140	215	8840	2.05581	1	0.378204	0.30311
KEGG_PATHWAY	hsa01521:EGFR tyrosine kinase inhibitor resistance	4	1.76991	0.131197	PRKCB, MAPK1, PRKCA, PLCG1	140	80	8840	3.15714	1	0.398851	0.319657
KEGG_PATHWAY	hsa05200:Pathways in cancer	13	5.75221	0.132854	GSTM2, CAMK2D, PRKCB, MGST3, PRKCA, STK4, GNAI2, CRKL, CDK4, CASP3, GNAQ, MAPK1, PLCG1	140	533	8840	1.54007	1	0.398851	0.319657
KEGG_PATHWAY	hsa04611:Platelet activation	5	2.21239	0.13391	PPP1R12A, GNAQ, MAPK1, ITPR3, GNAI2	140	125	8840	2.52571	1	0.398851	0.319657
GOTERM_BP_DIRECT	GO:0050853~B cell receptor signaling pathway	3	1.32743	0.138549	PRKCB, MAPK1, PTPN6	212	61	19734	4.57795	1	1	1
BIOCARTA	h_PparaPathway:Mechanism of Gene Regulation by Peroxisome Proliferators via PPARa(alpha)	4	1.76991	0.141231	PRKCB, APOA2, MAPK1, PRKCA	42	52	1623	2.97253	1	0.632724	0.59839
BIOCARTA	h_edg1Pathway:Phospholipids as signalling intermediaries	3	1.32743	0.147145	PRKCB, MAPK1, PRKCA	42	27	1623	4.29365	1	0.632724	0.59839
BIOCARTA	h_egfPathway:EGF Signaling Pathway	3	1.32743	0.147145	PRKCB, PRKCA, PLCG1	42	27	1623	4.29365	1	0.632724	0.59839
BIOCARTA	h_pdgfPathway:PDGF Signaling Pathway	3	1.32743	0.156031	PRKCB, PRKCA, PLCG1	42	28	1623	4.14031	1	0.642119	0.607275
KEGG_PATHWAY	hsa04360:Axon guidance	6	2.65487	0.16377	CAMK2D, PARD3, MAPK1, PRKCA, PLCG1, GNAI2	140	184	8840	2.05901	1	0.467672	0.374813
GOTERM_CC_DIRECT	GO:0045202~synapse	9	3.9823	0.168082	GIT2, PRKCB, GNAQ, VDAC3, MAPK1, UTRN, VAMP2, GNAI2, VAMP3	222	505	20887	1.67677	1	0.794185	0.76267
KEGG_PATHWAY	hsa04010:MAPK signaling pathway	8	3.53982	0.193232	PRKCB, CASP3, MAPK1, PRKCA, TAB1, STK4, LAMTOR3, CRKL	140	300	8840	1.68381	1	0.540658	0.433307
KEGG_PATHWAY	hsa05131:Shigellosis	7	3.09735	0.198012	PYCARD, C3, MAPK1, ITPR3, TAB1, PLCG1, CRKL	140	249	8840	1.7751	1	0.548438	0.439542
KEGG_PATHWAY	hsa04961:Endocrine and other factor-regulated calcium reabsorption	3	1.32743	0.20256	PRKCB, GNAQ, PRKCA	140	53	8840	3.57412	1	0.548438	0.439542
KEGG_PATHWAY	hsa05231:Choline metabolism in cancer	4	1.76991	0.203932	PRKCB, MAPK1, PRKCA, PLCG1	140	99	8840	2.55123	1	0.548438	0.439542
BIOCARTA	h_bcrPathway:BCR Signaling Pathway	3	1.32743	0.211169	PRKCB, PRKCA, PLCG1	42	34	1623	3.40966	1	0.801201	0.757725
KEGG_PATHWAY	hsa05206:MicroRNAs in cancer	8	3.53982	0.220028	PRKCB, CASP3, FSCN1, MAPK1, PRKCA, PLCG1, VIM, CRKL	140	312	8840	1.61905	1	0.561034	0.449638
KEGG_PATHWAY	hsa05146:Amoebiasis	4	1.76991	0.220307	PRKCB, CASP3, GNAQ, PRKCA	140	103	8840	2.45215	1	0.561034	0.449638
KEGG_PATHWAY	hsa05415:Diabetic cardiomyopathy	6	2.65487	0.220768	CAMK2D, PRKCB, NDUFS3, VDAC3, PRKCA, SLC25A4	140	205	8840	1.84808	1	0.561034	0.449638
KEGG_PATHWAY	hsa04922:Glucagon signaling pathway	4	1.76991	0.236942	CAMK2D, GNAQ, PGAM2, ITPR3	140	107	8840	2.36048	1	0.570893	0.457539
KEGG_PATHWAY	hsa04150:mTOR signaling pathway	5	2.21239	0.237175	PRKCB, MAPK1, PRKCA, ATP6V1E1, LAMTOR3	140	158	8840	1.99819	1	0.570893	0.457539
UP_KW_BIOLOGICAL_PROCESS	KW-0053~Apoptosis	10	4.42478	0.254064	PYCARD, TIA1, HINT1, BAG3, PRKCB, CASP3, MAPK1, PRKCA, NAE1, STK4	145	549	11450	1.43835	1	1	1
BIOCARTA	h_fcer1Pathway:Fc Epsilon Receptor I Signaling in Mast Cells	3	1.32743	0.258511	PRKCB, MAPK1, PLCG1	42	39	1623	2.97253	1	0.877052	0.82946
KEGG_PATHWAY	hsa04670:Leukocyte transendothelial migration	4	1.76991	0.275079	PRKCB, PRKCA, PLCG1, GNAI2	140	116	8840	2.17734	1	0.624565	0.500554
KEGG_PATHWAY	hsa04722:Neurotrophin signaling pathway	4	1.76991	0.292245	CAMK2D, MAPK1, PLCG1, CRKL	140	120	8840	2.10476	1	0.640125	0.513024
KEGG_PATHWAY	hsa04664:Fc epsilon RI signaling pathway	3	1.32743	0.295798	MAPK1, PRKCA, PLCG1	140	69	8840	2.74534	1	0.640125	0.513024
KEGG_PATHWAY	hsa04924:Renin secretion	3	1.32743	0.295798	GNAQ, ITPR3, GNAI2	140	69	8840	2.74534	1	0.640125	0.513024
KEGG_PATHWAY	hsa05031:Amphetamine addiction	3	1.32743	0.295798	CAMK2D, PRKCB, PRKCA	140	69	8840	2.74534	1	0.640125	0.513024
KEGG_PATHWAY	hsa04919:Thyroid hormone signaling pathway	4	1.76991	0.300859	PRKCB, MAPK1, PRKCA, PLCG1	140	122	8840	2.07026	1	0.641893	0.514441
INTERPRO	IPR035892:C2_domain_sf	4	1.76991	0.304713	PRKCB, PRKCA, PLCG1, TNS3	226	177	20607	2.0606	1	1	1
BIOCARTA	h_tcrPathway:T Cell Receptor Signaling Pathway	3	1.32743	0.306117	PRKCB, PRKCA, PLCG1	42	44	1623	2.63474	1	0.940216	0.889197
GOTERM_BP_DIRECT	GO:0035556~intracellular signal transduction	7	3.09735	0.315953	PRKCB, MAPK1, PTPN6, PRKCA, STK4, CRKL, SRPK1	212	432	19734	1.50832	1	1	1
KEGG_PATHWAY	hsa04014:Ras signaling pathway	6	2.65487	0.319815	PRKCB, MAPK1, PRKCA, PLCG1, STK4, EXOC2	140	238	8840	1.59184	1	0.656214	0.525919
BIOCARTA	h_keratinocytePathway:Keratinocyte Differentiation	3	1.32743	0.343895	PRKCB, MAPK1, PRKCA	42	48	1623	2.41518	1	1	0.953125
KEGG_PATHWAY	hsa04915:Estrogen signaling pathway	4	1.76991	0.374184	GNAQ, MAPK1, ITPR3, GNAI2	140	139	8840	1.81706	1	0.713972	0.572209
KEGG_PATHWAY	hsa04371:Apelin signaling pathway	4	1.76991	0.378472	GNAQ, MAPK1, ITPR3, GNAI2	140	140	8840	1.80408	1	0.713972	0.572209
KEGG_PATHWAY	hsa04510:Focal adhesion	5	2.21239	0.396481	PPP1R12A, PRKCB, MAPK1, PRKCA, CRKL	140	203	8840	1.55524	1	0.725923	0.581787
SMART	SM00239:C2	3	1.32743	0.398158	PRKCB, PRKCA, PLCG1	117	126	10692	2.17582	1	1	1
KEGG_PATHWAY	hsa04727:GABAergic synapse	3	1.32743	0.409739	PRKCB, PRKCA, GNAI2	140	89	8840	2.12841	1	0.736998	0.590663
KEGG_PATHWAY	hsa04662:B cell receptor signaling pathway	3	1.32743	0.420689	PRKCB, MAPK1, PTPN6	140	91	8840	2.08163	1	0.737537	0.591095
KEGG_PATHWAY	hsa05032:Morphine addiction	3	1.32743	0.420689	PRKCB, PRKCA, GNAI2	140	91	8840	2.08163	1	0.737537	0.591095
UP_SEQ_FEATURE	DOMAIN:C2	3	1.32743	0.434982	PRKCB, PRKCA, PLCG1	224	136	20569	2.02557	1	1	0.997181
INTERPRO	IPR000008:C2_dom	3	1.32743	0.481997	PRKCB, PRKCA, PLCG1	226	148	20607	1.84827	1	1	1
KEGG_PATHWAY	hsa05171:Coronavirus disease - COVID-19	5	2.21239	0.51793	C3, PRKCB, MAPK1, PRKCA, PLCG1	140	238	8840	1.32653	1	0.829287	0.664627
KEGG_PATHWAY	hsa04926:Relaxin signaling pathway	3	1.32743	0.610026	MAPK1, PRKCA, GNAI2	140	130	8840	1.45714	1	0.944007	0.756568
KEGG_PATHWAY	hsa04072:Phospholipase D signaling pathway	3	1.32743	0.683859	MAPK1, PRKCA, PLCG1	140	149	8840	1.27133	1	1	0.804348
KEGG_PATHWAY	hsa04024:cAMP signaling pathway	4	1.76991	0.6948	CAMK2D, PPP1R12A, MAPK1, GNAI2	140	226	8840	1.11757	1	1	0.804348
GOTERM_BP_DIRECT	GO:0006915~apoptotic process	6	2.65487	0.763659	PYCARD, TIA1, PRKCB, CASP3, MAPK1, STK4	212	593	19734	0.941837	1	1	1
UP_KW_MOLECULAR_FUNCTION	KW-0807~Transducer	3	1.32743	0.999897	GNAQ, PLCG1, GNAI2	145	928	11889	0.265064	1	1	1
Annotation Cluster 20	Enrichment Score: 1.2261503629911426
Category	Term	Count	%	PValue	Genes	List Total	Pop Hits	Pop Total	Fold Enrichment	Bonferroni	Benjamini	FDR
UP_SEQ_FEATURE	REGION:CcN domain	3	1.32743	0.000692089	TLE4, TLE2, TLE1	224	4	20569	68.8694	0.625853	0.122846	0.122413
UP_SEQ_FEATURE	REGION:GP domain	3	1.32743	0.000692089	TLE4, TLE2, TLE1	224	4	20569	68.8694	0.625853	0.122846	0.122413
UP_SEQ_FEATURE	REGION:Q domain	3	1.32743	0.000692089	TLE4, TLE2, TLE1	224	4	20569	68.8694	0.625853	0.122846	0.122413
UP_SEQ_FEATURE	REGION:SP domain	3	1.32743	0.000692089	TLE4, TLE2, TLE1	224	4	20569	68.8694	0.625853	0.122846	0.122413
UP_SEQ_FEATURE	DOMAIN:Groucho/TLE N-terminal Q-rich	3	1.32743	0.00114523	TLE4, TLE2, TLE1	224	5	20569	55.0955	0.803514	0.162623	0.16205
INTERPRO	IPR005617:Groucho/TLE_N	3	1.32743	0.00116144	TLE4, TLE2, TLE1	226	5	20607	54.7088	0.62933	0.247967	0.247677
INTERPRO	IPR009146:Groucho_enhance	3	1.32743	0.00240406	TLE4, TLE2, TLE1	226	7	20607	39.0777	0.871976	0.342177	0.341777
KEGG_PATHWAY	hsa04310:Wnt signaling pathway	8	3.53982	0.019752	TLE4, CAMK2D, TLE2, TLE1, PRKCB, CSNK1A1, SERPINF1, PRKCA	140	174	8840	2.90312	0.996018	0.14526	0.116418
GOTERM_BP_DIRECT	GO:0016055~Wnt signaling pathway	6	2.65487	0.0353793	TLE4, TLE2, TLE1, NXN, CSNK1A1, CUL3	212	169	19734	3.30479	1	1	1
GOTERM_BP_DIRECT	GO:0090090~negative regulation of canonical Wnt signaling pathway	5	2.21239	0.0867039	TLE4, TLE2, TLE1, CSNK1A1, STK4	212	156	19734	2.98349	1	1	1
GOTERM_CC_DIRECT	GO:0005667~transcription regulator complex	6	2.65487	0.121285	TLE4, TLE2, XRCC6, TLE1, KDM1A, CDK4	222	246	20887	2.29477	1	0.74737	0.717712
GOTERM_MF_DIRECT	GO:0003714~transcription corepressor activity	5	2.21239	0.208475	TLE4, TLE2, NIPBL, TLE1, LMCD1	221	205	19304	2.13045	1	1	0.998182
INTERPRO	IPR019775:WD40_repeat_CS	4	1.76991	0.222616	TLE4, TLE2, TBL3, TLE1	226	149	20607	2.44782	1	1	1
UP_KW_BIOLOGICAL_PROCESS	KW-0879~Wnt signaling pathway	5	2.21239	0.238636	TLE4, TLE2, TLE1, NXN, CSNK1A1	145	198	11450	1.99408	1	1	1
KEGG_PATHWAY	hsa04330:Notch signaling pathway	3	1.32743	0.254867	TLE4, TLE2, TLE1	140	62	8840	3.0553	1	0.588319	0.471504
UP_KW_DOMAIN	KW-0853~WD repeat	5	2.21239	0.275122	TLE4, TLE2, TBL3, TLE1, PPP2R2A	138	283	14597	1.86882	0.999157	1	0.962926
UP_SEQ_FEATURE	REPEAT:WD 6	5	2.21239	0.303084	TLE4, TLE2, TBL3, TLE1, PPP2R2A	224	257	20569	1.7865	1	1	0.997181
UP_SEQ_FEATURE	REPEAT:WD 5	5	2.21239	0.321883	TLE4, TLE2, TBL3, TLE1, PPP2R2A	224	264	20569	1.73913	1	1	0.997181
UP_SEQ_FEATURE	REPEAT:WD 4	5	2.21239	0.328844	TLE4, TLE2, TBL3, TLE1, PPP2R2A	224	267	20569	1.71959	1	1	0.997181
UP_SEQ_FEATURE	REPEAT:WD 3	5	2.21239	0.335508	TLE4, TLE2, TBL3, TLE1, PPP2R2A	224	269	20569	1.7068	1	1	0.997181
SMART	SM00320:WD40	5	2.21239	0.35144	TLE4, TLE2, TBL3, TLE1, PPP2R2A	117	276	10692	1.65552	1	1	1
UP_SEQ_FEATURE	REPEAT:WD 1	5	2.21239	0.353116	TLE4, TLE2, TBL3, TLE1, PPP2R2A	224	277	20569	1.65751	1	1	0.997181
UP_SEQ_FEATURE	REPEAT:WD 2	5	2.21239	0.353116	TLE4, TLE2, TBL3, TLE1, PPP2R2A	224	277	20569	1.65751	1	1	0.997181
INTERPRO	IPR001680:WD40_rpt	5	2.21239	0.35827	TLE4, TLE2, TBL3, TLE1, PPP2R2A	226	277	20607	1.64587	1	1	1
UP_SEQ_FEATURE	REPEAT:WD	4	1.76991	0.412263	TLE4, TLE2, TBL3, TLE1	224	215	20569	1.70839	1	1	0.997181
INTERPRO	IPR036322:WD40_repeat_dom_sf	5	2.21239	0.443669	TLE4, TLE2, TBL3, TLE1, PPP2R2A	226	312	20607	1.46124	1	1	1
INTERPRO	IPR015943:WD40/YVTN_repeat-like_dom_sf	5	2.21239	0.554377	TLE4, TLE2, TBL3, TLE1, PPP2R2A	226	359	20607	1.26994	1	1	1
UP_SEQ_FEATURE	REPEAT:WD 7	3	1.32743	0.648673	TLE4, TBL3, PPP2R2A	224	203	20569	1.35703	1	1	0.997181
Annotation Cluster 21	Enrichment Score: 1.1094954481992758
Category	Term	Count	%	PValue	Genes	List Total	Pop Hits	Pop Total	Fold Enrichment	Bonferroni	Benjamini	FDR
GOTERM_BP_DIRECT	GO:0042157~lipoprotein metabolic process	3	1.32743	0.0209071	MTTP, APOC1, APOA2	212	21	19734	13.2978	1	1	1
GOTERM_BP_DIRECT	GO:0006641~triglyceride metabolic process	3	1.32743	0.0593533	MTTP, APOC1, APOA2	212	37	19734	7.54742	1	1	1
UP_KW_BIOLOGICAL_PROCESS	KW-0445~Lipid transport	4	1.76991	0.378247	MTTP, APOC1, SIGMAR1, APOA2	145	175	11450	1.80493	1	1	1
Annotation Cluster 22	Enrichment Score: 1.0897028761875511
Category	Term	Count	%	PValue	Genes	List Total	Pop Hits	Pop Total	Fold Enrichment	Bonferroni	Benjamini	FDR
KEGG_PATHWAY	hsa04012:ErbB signaling pathway	6	2.65487	0.0112607	CAMK2D, PRKCB, MAPK1, PRKCA, PLCG1, CRKL	140	86	8840	4.40532	0.956584	0.129968	0.104162
GOTERM_BP_DIRECT	GO:0050852~T cell receptor signaling pathway	5	2.21239	0.0421019	EIF2B4, MAPK1, PTPN6, PLCG1, CRKL	212	122	19734	3.81496	1	1	1
GOTERM_MF_DIRECT	GO:0001784~phosphotyrosine residue binding	3	1.32743	0.126077	MAPK1, PTPN6, CRKL	221	54	19304	4.85269	1	1	0.998182
KEGG_PATHWAY	hsa04148:Efferocytosis	5	2.21239	0.23041	CAMK2D, CASP3, MAPK1, PTPN6, CRKL	140	156	8840	2.02381	1	0.570893	0.457539
BIOCARTA	h_il2rbPathway:IL-2 Receptor Beta Chain in T cell Activation	3	1.32743	0.258511	MAPK1, PTPN6, CRKL	42	39	1623	2.97253	1	0.877052	0.82946
Annotation Cluster 23	Enrichment Score: 1.0436501095265938
Category	Term	Count	%	PValue	Genes	List Total	Pop Hits	Pop Total	Fold Enrichment	Bonferroni	Benjamini	FDR
UP_SEQ_FEATURE	DOMAIN:AB hydrolase-1	3	1.32743	0.039214	ABHD12, ABHD10, EPHX1	224	29	20569	9.49923	1	1	0.997181
INTERPRO	IPR000073:AB_hydrolase_1	3	1.32743	0.0475089	ABHD12, ABHD10, EPHX1	226	32	20607	8.54826	1	1	1
INTERPRO	IPR029058:AB_hydrolase	3	1.32743	0.397039	ABHD12, ABHD10, EPHX1	226	125	20607	2.18835	1	1	1
Annotation Cluster 24	Enrichment Score: 1.026476750954883
Category	Term	Count	%	PValue	Genes	List Total	Pop Hits	Pop Total	Fold Enrichment	Bonferroni	Benjamini	FDR
GOTERM_BP_DIRECT	GO:0050852~T cell receptor signaling pathway	5	2.21239	0.0421019	EIF2B4, MAPK1, PTPN6, PLCG1, CRKL	212	122	19734	3.81496	1	1	1
UP_KW_DOMAIN	KW-0727~SH2 domain	4	1.76991	0.0847871	PTPN6, PLCG1, TNS3, CRKL	138	110	14597	3.84638	0.857608	0.466329	0.445133
SMART	SM00252:SH2	4	1.76991	0.105721	PTPN6, PLCG1, TNS3, CRKL	117	105	10692	3.48132	0.999999	1	1
UP_SEQ_FEATURE	DOMAIN:SH2	4	1.76991	0.112826	PTPN6, PLCG1, TNS3, CRKL	224	108	20569	3.40096	1	1	0.997181
INTERPRO	IPR000980:SH2	4	1.76991	0.121695	PTPN6, PLCG1, TNS3, CRKL	226	111	20607	3.28582	1	1	1
INTERPRO	IPR036860:SH2_dom_sf	4	1.76991	0.133865	PTPN6, PLCG1, TNS3, CRKL	226	116	20607	3.14419	1	1	1
Annotation Cluster 25	Enrichment Score: 0.999395851438567
Category	Term	Count	%	PValue	Genes	List Total	Pop Hits	Pop Total	Fold Enrichment	Bonferroni	Benjamini	FDR
GOTERM_CC_DIRECT	GO:0030018~Z disc	7	3.09735	0.00366711	PPP1R12A, DNAJB6, BAG3, UTRN, FBXO22, PDLIM7, PLEC	222	139	20887	4.73812	0.750605	0.0957366	0.0919375
GOTERM_BP_DIRECT	GO:0030036~actin cytoskeleton organization	4	1.76991	0.429149	DNAJB6, FSCN1, UTRN, PDLIM7	212	226	19734	1.64752	1	1	1
GOTERM_MF_DIRECT	GO:0003779~actin binding	4	1.76991	0.638087	FSCN1, UTRN, PDLIM7, PLEC	221	287	19304	1.2174	1	1	0.998182
Annotation Cluster 26	Enrichment Score: 0.9846673712736409
Category	Term	Count	%	PValue	Genes	List Total	Pop Hits	Pop Total	Fold Enrichment	Bonferroni	Benjamini	FDR
UP_SEQ_FEATURE	DOMAIN:WW	3	1.32743	0.098836	BAG3, UTRN, PLEKHA7	224	49	20569	5.62199	1	1	0.997181
INTERPRO	IPR036020:WW_dom_sf	3	1.32743	0.100016	BAG3, UTRN, PLEKHA7	226	49	20607	5.58254	1	1	1
SMART	SM00456:WW	3	1.32743	0.102201	BAG3, UTRN, PLEKHA7	117	50	10692	5.48308	0.999998	1	1
INTERPRO	IPR001202:WW_dom	3	1.32743	0.113996	BAG3, UTRN, PLEKHA7	226	53	20607	5.16121	1	1	1
Annotation Cluster 27	Enrichment Score: 0.9710381239045079
Category	Term	Count	%	PValue	Genes	List Total	Pop Hits	Pop Total	Fold Enrichment	Bonferroni	Benjamini	FDR
UP_KW_LIGAND	KW-0274~FAD	5	2.21239	0.0703461	CYB5R3, KDM1A, GPD2, ACADM, ACADSB	96	114	6947	3.17389	0.849909	0.494681	0.494681
UP_KW_LIGAND	KW-0285~Flavoprotein	5	2.21239	0.0956038	CYB5R3, KDM1A, GPD2, ACADM, ACADSB	96	127	6947	2.849	0.926662	0.494681	0.494681
GOTERM_MF_DIRECT	GO:0050660~flavin adenine dinucleotide binding	3	1.32743	0.181623	KDM1A, ACADM, ACADSB	221	68	19304	3.85361	1	1	0.998182
Annotation Cluster 28	Enrichment Score: 0.9215712566218612
Category	Term	Count	%	PValue	Genes	List Total	Pop Hits	Pop Total	Fold Enrichment	Bonferroni	Benjamini	FDR
KEGG_PATHWAY	hsa05022:Pathways of neurodegeneration - multiple diseases	14	6.19469	0.0402449	CAMK2D, PRKCB, CSNK1A1, SIGMAR1, PRKCA, ITPR3, TUBB3, CASP3, GNAQ, NDUFS3, VDAC3, MAPK1, PLCG1, SLC25A4	140	483	8840	1.83023	0.999989	0.195576	0.156743
KEGG_PATHWAY	hsa05012:Parkinson disease	9	3.9823	0.063657	CAMK2D, TUBB3, CASP3, NDUFS3, VDAC3, ITPR3, PLCG1, SLC25A4, GNAI2	140	271	8840	2.097	1	0.262795	0.210615
KEGG_PATHWAY	hsa05010:Alzheimer disease	10	4.42478	0.162203	CSNK1A1, TUBB3, CASP3, GNAQ, NDUFS3, VDAC3, MAPK1, ITPR3, NAE1, SLC25A4	140	391	8840	1.61491	1	0.467672	0.374813
KEGG_PATHWAY	hsa05016:Huntington disease	8	3.53982	0.217744	TUBB3, CASP3, GNAQ, NDUFS3, VDAC3, SOD2, SLC25A4, TGM2	140	311	8840	1.62425	1	0.561034	0.449638
KEGG_PATHWAY	hsa05020:Prion disease	7	3.09735	0.272636	TUBB3, CASP3, NDUFS3, VDAC3, MAPK1, ITPR3, SLC25A4	140	278	8840	1.58993	1	0.624133	0.500208
Annotation Cluster 29	Enrichment Score: 0.9124441724213085
Category	Term	Count	%	PValue	Genes	List Total	Pop Hits	Pop Total	Fold Enrichment	Bonferroni	Benjamini	FDR
KEGG_PATHWAY	hsa05133:Pertussis	5	2.21239	0.0341468	PYCARD, C3, CASP3, MAPK1, GNAI2	140	78	8840	4.04762	0.999934	0.177779	0.14248
GOTERM_BP_DIRECT	GO:0031647~regulation of protein stability	4	1.76991	0.0702132	PYCARD, CASP3, APOA2, MAPK1	212	89	19734	4.18359	1	1	1
GOTERM_BP_DIRECT	GO:0006915~apoptotic process	6	2.65487	0.763659	PYCARD, TIA1, PRKCB, CASP3, MAPK1, STK4	212	593	19734	0.941837	1	1	1
Annotation Cluster 30	Enrichment Score: 0.8899261445757057
Category	Term	Count	%	PValue	Genes	List Total	Pop Hits	Pop Total	Fold Enrichment	Bonferroni	Benjamini	FDR
UP_KW_BIOLOGICAL_PROCESS	KW-0509~mRNA transport	6	2.65487	0.0170864	NXF1, ZC3H11A, NUP62, IGF2BP3, THOC2, NUP160	145	119	11450	3.98145	0.76488	0.450372	0.450372
GOTERM_CC_DIRECT	GO:0005643~nuclear pore	4	1.76991	0.0837953	NXF1, RANBP3, NUP62, NUP160	222	97	20887	3.87982	1	0.688579	0.661254
UP_KW_CELLULAR_COMPONENT	KW-0906~Nuclear pore complex	3	1.32743	0.107956	NXF1, NUP62, NUP160	202	50	17942	5.32931	0.992644	0.663156	0.616889
GOTERM_BP_DIRECT	GO:0006406~mRNA export from nucleus	3	1.32743	0.142209	NXF1, THOC2, NUP160	212	62	19734	4.50411	1	1	1
KEGG_PATHWAY	hsa03013:Nucleocytoplasmic transport	4	1.76991	0.241135	NXF1, NUP62, THOC2, NUP160	140	108	8840	2.33862	1	0.570893	0.457539
UP_KW_BIOLOGICAL_PROCESS	KW-0811~Translocation	3	1.32743	0.303808	NXF1, NUP62, NUP160	145	88	11450	2.69201	1	1	1
KEGG_PATHWAY	hsa05014:Amyotrophic lateral sclerosis	8	3.53982	0.366112	NXF1, TUBB3, CASP3, NUP62, SIGMAR1, NDUFS3, ITPR3, NUP160	140	371	8840	1.36157	1	0.713972	0.572209
Annotation Cluster 31	Enrichment Score: 0.8843239136398771
Category	Term	Count	%	PValue	Genes	List Total	Pop Hits	Pop Total	Fold Enrichment	Bonferroni	Benjamini	FDR
INTERPRO	IPR020454:DAG/PE-bd	3	1.32743	0.0301937	PRKCB, PRKCA, TNS3	226	25	20607	10.9418	1	1	1
INTERPRO	IPR046349:C1-like_sf	3	1.32743	0.15083	PRKCB, PRKCA, TNS3	226	63	20607	4.34197	1	1	1
SMART	SM00109:C1	3	1.32743	0.160532	PRKCB, PRKCA, TNS3	117	66	10692	4.15385	1	1	1
INTERPRO	IPR002219:PE/DAG-bd	3	1.32743	0.170029	PRKCB, PRKCA, TNS3	226	68	20607	4.02271	1	1	1
INTERPRO	IPR035892:C2_domain_sf	4	1.76991	0.304713	PRKCB, PRKCA, PLCG1, TNS3	226	177	20607	2.0606	1	1	1
Annotation Cluster 32	Enrichment Score: 0.866293616245171
Category	Term	Count	%	PValue	Genes	List Total	Pop Hits	Pop Total	Fold Enrichment	Bonferroni	Benjamini	FDR
KEGG_PATHWAY	hsa04142:Lysosome	6	2.65487	0.0568504	AP1G2, GAA, NEU1, TPP1, ACP2, AP1M1	140	132	8840	2.87013	1	0.24227	0.194166
GOTERM_CC_DIRECT	GO:0043202~lysosomal lumen	4	1.76991	0.0857988	GAA, NEU1, TPP1, ACP2	222	98	20887	3.84023	1	0.690041	0.662659
GOTERM_BP_DIRECT	GO:0007040~lysosome organization	3	1.32743	0.120585	GAA, TPP1, ACP2	212	56	19734	4.98669	1	1	1
GOTERM_CC_DIRECT	GO:0005764~lysosome	6	2.65487	0.234264	RAB32, GAA, NEU1, TPP1, ACP2, OCRL	222	311	20887	1.81516	1	0.922413	0.885809
UP_KW_CELLULAR_COMPONENT	KW-0458~Lysosome	7	3.09735	0.338315	SERPINB1, GAA, NEU1, HLA-B, TPP1, ACP2, OCRL	202	420	17942	1.48036	1	1	0.952381
Annotation Cluster 33	Enrichment Score: 0.8438223771640526
Category	Term	Count	%	PValue	Genes	List Total	Pop Hits	Pop Total	Fold Enrichment	Bonferroni	Benjamini	FDR
GOTERM_BP_DIRECT	GO:0031145~anaphase-promoting complex-dependent catabolic process	3	1.32743	0.0248395	UBE2C, CUL3, ANAPC1	212	23	19734	12.1415	1	1	1
UP_KW_BIOLOGICAL_PROCESS	KW-0498~Mitosis	7	3.09735	0.162311	NUMA1, UBE2C, CSNK1A1, RCC2, CUL3, PLK1, ANAPC1	145	292	11450	1.89301	1	0.908939	0.908939
GOTERM_BP_DIRECT	GO:0070936~protein K48-linked ubiquitination	3	1.32743	0.27007	UBE2C, CUL3, ANAPC1	212	95	19734	2.93952	1	1	1
KEGG_PATHWAY	hsa04120:Ubiquitin mediated proteolysis	4	1.76991	0.38703	UBE2C, CUL3, UBA3, ANAPC1	140	142	8840	1.77867	1	0.722607	0.579129
Annotation Cluster 34	Enrichment Score: 0.8378543294773638
Category	Term	Count	%	PValue	Genes	List Total	Pop Hits	Pop Total	Fold Enrichment	Bonferroni	Benjamini	FDR
UP_SEQ_FEATURE	DOMAIN:LIM zinc-binding 1	3	1.32743	0.105692	CRIP2, LMCD1, PDLIM7	224	51	20569	5.40152	1	1	0.997181
UP_SEQ_FEATURE	DOMAIN:LIM zinc-binding 2	3	1.32743	0.105692	CRIP2, LMCD1, PDLIM7	224	51	20569	5.40152	1	1	0.997181
UP_KW_DOMAIN	KW-0440~LIM domain	3	1.32743	0.153121	CRIP2, LMCD1, PDLIM7	138	74	14597	4.28819	0.974173	0.673731	0.643107
SMART	SM00132:LIM	3	1.32743	0.187648	CRIP2, LMCD1, PDLIM7	117	73	10692	3.75553	1	1	1
INTERPRO	IPR001781:Znf_LIM	3	1.32743	0.201497	CRIP2, LMCD1, PDLIM7	226	76	20607	3.59927	1	1	1
Annotation Cluster 35	Enrichment Score: 0.8366047178719485
Category	Term	Count	%	PValue	Genes	List Total	Pop Hits	Pop Total	Fold Enrichment	Bonferroni	Benjamini	FDR
KEGG_PATHWAY	hsa05169:Epstein-Barr virus infection	7	3.09735	0.100463	CDK4, CASP3, HLA-B, TAB1, VIM, B2M, HLA-E	140	203	8840	2.17734	1	0.350623	0.281005
KEGG_PATHWAY	hsa05203:Viral carcinogenesis	7	3.09735	0.104036	C3, CDK4, CASP3, HLA-B, VDAC3, MAPK1, HLA-E	140	205	8840	2.1561	1	0.355778	0.285136
KEGG_PATHWAY	hsa05416:Viral myocarditis	3	1.32743	0.295798	CASP3, HLA-B, HLA-E	140	69	8840	2.74534	1	0.640125	0.513024
Annotation Cluster 36	Enrichment Score: 0.8222594390848572
Category	Term	Count	%	PValue	Genes	List Total	Pop Hits	Pop Total	Fold Enrichment	Bonferroni	Benjamini	FDR
GOTERM_CC_DIRECT	GO:0030670~phagocytic vesicle membrane	7	3.09735	0.000304651	RAB32, ANXA3, HLA-B, OCRL, B2M, HLA-E, VAMP3	222	86	20887	7.65813	0.10879	0.0164512	0.0157983
GOTERM_CC_DIRECT	GO:0042612~MHC class I protein complex	3	1.32743	0.00382044	HLA-B, B2M, HLA-E	222	9	20887	31.3619	0.7647	0.0957366	0.0919375
UP_KW_CELLULAR_COMPONENT	KW-0490~MHC I	3	1.32743	0.00426881	HLA-B, B2M, HLA-E	202	9	17942	29.6073	0.168024	0.0458897	0.0426881
UP_SEQ_FEATURE	DOMAIN:Immunoglobulin C1-set	3	1.32743	0.0177232	HLA-B, B2M, HLA-E	224	19	20569	14.4988	1	1	0.997181
GOTERM_CC_DIRECT	GO:0012507~ER to Golgi transport vesicle membrane	4	1.76991	0.0246158	SEC24B, HLA-B, B2M, HLA-E	222	59	20887	6.37868	0.999919	0.300155	0.288244
GOTERM_CC_DIRECT	GO:0031901~early endosome membrane	6	2.65487	0.0693894	RCC2, HLA-B, OCRL, B2M, HLA-E, VAMP3	222	207	20887	2.72712	1	0.602828	0.578906
UP_SEQ_FEATURE	DOMAIN:Ig-like C1-type	3	1.32743	0.069766	HLA-B, B2M, HLA-E	224	40	20569	6.88694	1	1	0.997181
GOTERM_BP_DIRECT	GO:0001916~positive regulation of T cell mediated cytotoxicity	3	1.32743	0.0710999	HLA-B, B2M, HLA-E	212	41	19734	6.81109	1	1	1
KEGG_PATHWAY	hsa05169:Epstein-Barr virus infection	7	3.09735	0.100463	CDK4, CASP3, HLA-B, TAB1, VIM, B2M, HLA-E	140	203	8840	2.17734	1	0.350623	0.281005
GOTERM_CC_DIRECT	GO:0055038~recycling endosome membrane	4	1.76991	0.122773	HLA-B, B2M, HLA-E, VAMP3	222	115	20887	3.27254	1	0.74737	0.717712
GOTERM_MF_DIRECT	GO:0042605~peptide antigen binding	3	1.32743	0.165362	HLA-B, B2M, HLA-E	221	64	19304	4.09446	1	1	0.998182
INTERPRO	IPR003006:Ig/MHC_CS	3	1.32743	0.173918	HLA-B, B2M, HLA-E	226	69	20607	3.96441	1	1	1
SMART	SM00407:IGc1	3	1.32743	0.195513	HLA-B, B2M, HLA-E	117	75	10692	3.65538	1	1	1
INTERPRO	IPR003597:Ig_C1-set	3	1.32743	0.209471	HLA-B, B2M, HLA-E	226	78	20607	3.50698	1	1	1
KEGG_PATHWAY	hsa04612:Antigen processing and presentation	3	1.32743	0.359321	HLA-B, B2M, HLA-E	140	80	8840	2.36786	1	0.705901	0.56574
GOTERM_MF_DIRECT	GO:0005102~signaling receptor binding	6	2.65487	0.415376	C3, GSTM2, ALCAM, APOA2, HLA-B, HLA-E	221	369	19304	1.4203	1	1	0.998182
KEGG_PATHWAY	hsa04514:Cell adhesion molecules	3	1.32743	0.711377	ALCAM, HLA-B, HLA-E	140	157	8840	1.20655	1	1	0.804348
GOTERM_BP_DIRECT	GO:0002250~adaptive immune response	5	2.21239	0.715376	ALCAM, PRKCB, ERAP1, HLA-B, HLA-E	212	452	19734	1.0297	1	1	1
GOTERM_BP_DIRECT	GO:0006955~immune response	5	2.21239	0.791854	C3, HLA-B, ENPP1, B2M, HLA-E	212	505	19734	0.921633	1	1	1
GOTERM_CC_DIRECT	GO:0009897~external side of plasma membrane	4	1.76991	0.835139	ALCAM, HLA-B, B2M, HLA-E	222	429	20887	0.877255	1	1	0.962865
UP_KW_BIOLOGICAL_PROCESS	KW-1064~Adaptive immunity	5	2.21239	0.891804	ALCAM, PRKCB, ERAP1, HLA-B, HLA-E	145	513	11450	0.769644	1	1	1
UP_KW_BIOLOGICAL_PROCESS	KW-0391~Immunity	9	3.9823	0.925587	PYCARD, C3, XRCC6, ALCAM, PRKCB, ERAP1, HLA-B, B2M, HLA-E	145	963	11450	0.737995	1	1	1
INTERPRO	IPR013783:Ig-like_fold	8	3.53982	0.964	C3, ALCAM, HLA-B, OCRL, B2M, EXOC2, TGM2, HLA-E	226	1119	20607	0.651878	1	1	1
UP_SEQ_FEATURE	DOMAIN:Ig-like	4	1.76991	0.977808	ALCAM, HLA-B, B2M, HLA-E	224	670	20569	0.548214	1	1	0.997181
INTERPRO	IPR007110:Ig-like_dom	4	1.76991	0.99062	ALCAM, HLA-B, B2M, HLA-E	226	763	20607	0.478015	1	1	1
INTERPRO	IPR036179:Ig-like_dom_sf	4	1.76991	0.996307	ALCAM, HLA-B, B2M, HLA-E	226	865	20607	0.421648	1	1	1
Annotation Cluster 37	Enrichment Score: 0.7840434393202886
Category	Term	Count	%	PValue	Genes	List Total	Pop Hits	Pop Total	Fold Enrichment	Bonferroni	Benjamini	FDR
GOTERM_BP_DIRECT	GO:0000398~mRNA splicing, via spliceosome	6	2.65487	0.0666664	ZCCHC8, GCFC2, SNRPN, TRA2B, RALY, SNRPB	212	202	19734	2.7649	1	1	1
UP_KW_BIOLOGICAL_PROCESS	KW-0507~mRNA processing	10	4.42478	0.067835	ZCCHC8, GCFC2, TIA1, TRA2B, TUT1, SYMPK, RALY, THOC2, SNRPB, SRPK1	145	403	11450	1.95944	0.997262	0.62974	0.62974
GOTERM_CC_DIRECT	GO:0071013~catalytic step 2 spliceosome	4	1.76991	0.09193	ZCCHC8, SNRPN, RALY, SNRPB	222	101	20887	3.72616	1	0.709175	0.681033
UP_KW_BIOLOGICAL_PROCESS	KW-0508~mRNA splicing	8	3.53982	0.0999345	ZCCHC8, GCFC2, TIA1, TRA2B, RALY, THOC2, SNRPB, SRPK1	145	313	11450	2.01829	0.999856	0.754563	0.754563
GOTERM_BP_DIRECT	GO:0008380~RNA splicing	5	2.21239	0.169002	TIA1, SNRPN, THOC2, SNRPB, SRPK1	212	201	19734	2.31554	1	1	1
UP_KW_CELLULAR_COMPONENT	KW-0747~Spliceosome	3	1.32743	0.514376	ZCCHC8, RALY, SNRPB	202	153	17942	1.7416	1	1	0.952381
UP_KW_MOLECULAR_FUNCTION	KW-0687~Ribonucleoprotein	3	1.32743	0.899478	SNRPN, RALY, SNRPB	145	316	11889	0.778416	1	1	1
Annotation Cluster 38	Enrichment Score: 0.7501889406206551
Category	Term	Count	%	PValue	Genes	List Total	Pop Hits	Pop Total	Fold Enrichment	Bonferroni	Benjamini	FDR
KEGG_PATHWAY	hsa05417:Lipid and atherosclerosis	8	3.53982	0.0538477	PYCARD, CAMK2D, CASP3, MAPK1, PRKCA, TAB1, PLCG1, SOD2	140	216	8840	2.33862	1	0.233308	0.186983
KEGG_PATHWAY	hsa05161:Hepatitis B	6	2.65487	0.113936	PRKCB, CASP3, VDAC3, MAPK1, PRKCA, TAB1	140	163	8840	2.32428	1	0.368961	0.295702
KEGG_PATHWAY	hsa05132:Salmonella infection	7	3.09735	0.202895	PYCARD, TUBB3, CASP3, MAPK1, TAB1, FBXO22, EXOC2	140	251	8840	1.76096	1	0.548438	0.439542
KEGG_PATHWAY	hsa05145:Toxoplasmosis	4	1.76991	0.253789	CASP3, MAPK1, TAB1, GNAI2	140	111	8840	2.27542	1	0.588319	0.471504
KEGG_PATHWAY	hsa04668:TNF signaling pathway	3	1.32743	0.56167	CASP3, MAPK1, TAB1	140	119	8840	1.59184	1	0.889044	0.712519
Annotation Cluster 39	Enrichment Score: 0.7077335801585167
Category	Term	Count	%	PValue	Genes	List Total	Pop Hits	Pop Total	Fold Enrichment	Bonferroni	Benjamini	FDR
GOTERM_CC_DIRECT	GO:0001726~ruffle	6	2.65487	0.00405234	BLOC1S6, TESC, FSCN1, PLCG1, S100A11, PDLIM7	222	99	20887	5.70216	0.784522	0.0957366	0.0919375
INTERPRO	IPR018247:EF_Hand_1_Ca_BS	5	2.21239	0.136724	GPD2, TESC, HPCAL1, PLCG1, S100A11	226	181	20607	2.51882	1	1	1
UP_SEQ_FEATURE	DOMAIN:EF-hand	5	2.21239	0.17235	GPD2, TESC, HPCAL1, PLCG1, S100A11	224	200	20569	2.29565	1	1	0.997181
INTERPRO	IPR011992:EF-hand-dom_pair	6	2.65487	0.184916	GPD2, TESC, HPCAL1, PLCG1, UTRN, S100A11	226	276	20607	1.9822	1	1	1
SMART	SM00054:EFh	4	1.76991	0.219648	GPD2, TESC, HPCAL1, S100A11	117	149	10692	2.45328	1	1	1
INTERPRO	IPR002048:EF_hand_dom	5	2.21239	0.24849	GPD2, TESC, HPCAL1, PLCG1, S100A11	226	233	20607	1.95668	1	1	1
GOTERM_MF_DIRECT	GO:0005509~calcium ion binding	10	4.42478	0.480915	ANXA3, GPD2, TESC, HPCAL1, ENPP1, DSG2, ITPR3, PLCG1, S100A11, TGM2	221	746	19304	1.17089	1	1	0.998182
UP_KW_LIGAND	KW-0106~Calcium	15	6.63717	0.480971	PRKCB, ANXA3, TESC, HPCAL1, PRKCA, ITPR3, FAH, GPD2, ENPP1, DSG2, TPP1, PLCG1, UTRN, S100A11, TGM2	96	984	6947	1.10312	1	1	1
UP_SEQ_FEATURE	DOMAIN:EF-hand 1	3	1.32743	0.607	GPD2, HPCAL1, S100A11	224	188	20569	1.46531	1	1	0.997181
UP_SEQ_FEATURE	DOMAIN:EF-hand 2	3	1.32743	0.618466	GPD2, HPCAL1, S100A11	224	192	20569	1.43478	1	1	0.997181
Annotation Cluster 40	Enrichment Score: 0.6886251342574083
Category	Term	Count	%	PValue	Genes	List Total	Pop Hits	Pop Total	Fold Enrichment	Bonferroni	Benjamini	FDR
UP_SEQ_FEATURE	LIPID:N-myristoyl glycine	6	2.65487	0.0659562	SCYL3, CYB5R3, TESC, HPCAL1, GNAI2, PPM1G	224	199	20569	2.76862	1	1	0.997181
UP_KW_PTM	KW-0519~Myristate	6	2.65487	0.173705	SCYL3, CYB5R3, TESC, HPCAL1, GNAI2, PPM1G	207	204	14252	2.02501	0.98497	0.499402	0.434263
UP_KW_PTM	KW-0449~Lipoprotein	13	5.75221	0.749992	SCYL3, NUMA1, MGST3, TESC, HPCAL1, APOA2, GNAI2, PPM1G, RAB32, CYB5R3, GNAQ, DSG2, PLIN2	207	968	14252	0.924642	1	1	0.909091
Annotation Cluster 41	Enrichment Score: 0.674971352313185
Category	Term	Count	%	PValue	Genes	List Total	Pop Hits	Pop Total	Fold Enrichment	Bonferroni	Benjamini	FDR
UP_KW_BIOLOGICAL_PROCESS	KW-0753~Steroid metabolism	4	1.76991	0.157803	CYB5R3, HMGCS1, SOAT1, SULT2A1	145	109	11450	2.89782	0.999999	0.908939	0.908939
UP_KW_BIOLOGICAL_PROCESS	KW-0153~Cholesterol metabolism	3	1.32743	0.224538	CYB5R3, HMGCS1, SOAT1	145	71	11450	3.33657	1	1	1
UP_KW_BIOLOGICAL_PROCESS	KW-1207~Sterol metabolism	3	1.32743	0.26649	CYB5R3, HMGCS1, SOAT1	145	80	11450	2.96121	1	1	1
Annotation Cluster 42	Enrichment Score: 0.65510623934833
Category	Term	Count	%	PValue	Genes	List Total	Pop Hits	Pop Total	Fold Enrichment	Bonferroni	Benjamini	FDR
GOTERM_CC_DIRECT	GO:0030175~filopodium	4	1.76991	0.054674	MYO1B, TUBB3, FSCN1, UTRN	222	81	20887	4.6462	1	0.504068	0.484065
UP_SEQ_FEATURE	REGION:Actin-binding	3	1.32743	0.149147	MYO1B, UTRN, PLEC	224	63	20569	4.37266	1	1	0.997181
GOTERM_MF_DIRECT	GO:0051015~actin filament binding	5	2.21239	0.285289	BLOC1S6, MYO1B, FSCN1, UTRN, PLEC	221	237	19304	1.84279	1	1	0.998182
GOTERM_MF_DIRECT	GO:0045296~cadherin binding	6	2.65487	0.334178	MYO1B, BAG3, FSCN1, PKP2, CRKL, PLEC	221	335	19304	1.56445	1	1	0.998182
UP_KW_MOLECULAR_FUNCTION	KW-0009~Actin-binding	4	1.76991	0.682043	MYO1B, FSCN1, UTRN, PLEC	145	288	11889	1.13879	1	1	1
Annotation Cluster 43	Enrichment Score: 0.6265759769019832
Category	Term	Count	%	PValue	Genes	List Total	Pop Hits	Pop Total	Fold Enrichment	Bonferroni	Benjamini	FDR
KEGG_PATHWAY	hsa05165:Human papillomavirus infection	10	4.42478	0.0790191	CDK4, CSNK1A1, PARD3, CASP3, HLA-B, MAPK1, PPP2R2A, PPP2R5D, ATP6V1E1, HLA-E	140	333	8840	1.89618	1	0.291844	0.233897
KEGG_PATHWAY	hsa05203:Viral carcinogenesis	7	3.09735	0.104036	C3, CDK4, CASP3, HLA-B, VDAC3, MAPK1, HLA-E	140	205	8840	2.1561	1	0.355778	0.285136
KEGG_PATHWAY	hsa05160:Hepatitis C	4	1.76991	0.458368	CDK4, CASP3, MAPK1, PPP2R2A	140	159	8840	1.5885	1	0.778944	0.62428
KEGG_PATHWAY	hsa04151:PI3K-Akt signaling pathway	5	2.21239	0.827113	CDK4, MAPK1, PPP2R2A, PPP2R5D, PRKCA	140	362	8840	0.872139	1	1	0.827113
Annotation Cluster 44	Enrichment Score: 0.5057066986799288
Category	Term	Count	%	PValue	Genes	List Total	Pop Hits	Pop Total	Fold Enrichment	Bonferroni	Benjamini	FDR
GOTERM_BP_DIRECT	GO:0006338~chromatin remodeling	7	3.09735	0.1629	NIPBL, KDM3B, KDM1A, PRKCB, PRKCA, BRD4, TGM2	212	343	19734	1.89969	1	1	1
UP_KW_MOLECULAR_FUNCTION	KW-0156~Chromatin regulator	7	3.09735	0.186857	KDM3B, KDM1A, UHRF1, UTP3, PRKCB, ASH2L, BRD4	145	317	11889	1.81057	0.999983	0.990343	0.990343
GOTERM_BP_DIRECT	GO:0006357~regulation of transcription by RNA polymerase II	8	3.53982	0.998733	CAMK2D, KDM3B, KDM1A, PRKCB, MAPK1, ADNP, SOD2, BRD4	212	1606	19734	0.463686	1	1	1
Annotation Cluster 45	Enrichment Score: 0.4915634723982843
Category	Term	Count	%	PValue	Genes	List Total	Pop Hits	Pop Total	Fold Enrichment	Bonferroni	Benjamini	FDR
GOTERM_BP_DIRECT	GO:0051865~protein autoubiquitination	3	1.32743	0.179805	LRSAM1, UHRF1, CUL3	212	72	19734	3.87854	1	1	1
UP_KW_BIOLOGICAL_PROCESS	KW-0833~Ubl conjugation pathway	13	5.75221	0.231281	ATG3, LRSAM1, UHRF1, UBE2C, CUL3, COMMD2, FBXO22, COMMD4, HINT1, UBA3, NAE1, ATG7, ANAPC1	145	748	11450	1.3724	1	1	1
GOTERM_BP_DIRECT	GO:0006511~ubiquitin-dependent protein catabolic process	5	2.21239	0.243885	UHRF1, UBE2C, CUL3, NAE1, FBXO22	212	235	19734	1.98053	1	1	1
GOTERM_MF_DIRECT	GO:0004842~ubiquitin-protein transferase activity	5	2.21239	0.260109	LRSAM1, UHRF1, UBE2C, CUL3, FBXO22	221	227	19304	1.92397	1	1	0.998182
GOTERM_BP_DIRECT	GO:0000209~protein polyubiquitination	4	1.76991	0.296805	LRSAM1, UBE2C, CUL3, FBXO22	212	178	19734	2.0918	1	1	1
GOTERM_BP_DIRECT	GO:0016567~protein ubiquitination	6	2.65487	0.574607	ATG3, UHRF1, UBE2C, CUL3, PLK1, NAE1	212	474	19734	1.17829	1	1	1
GOTERM_MF_DIRECT	GO:0061630~ubiquitin protein ligase activity	4	1.76991	0.80525	LRSAM1, UHRF1, UBE2C, CUL3	221	376	19304	0.929238	1	1	0.998182
Annotation Cluster 46	Enrichment Score: 0.4779035529537251
Category	Term	Count	%	PValue	Genes	List Total	Pop Hits	Pop Total	Fold Enrichment	Bonferroni	Benjamini	FDR
GOTERM_MF_DIRECT	GO:0008233~peptidase activity	4	1.76991	0.1015	CASP3, TPP1, SEC11A, TGM2	221	98	19304	3.56524	1	1	0.998182
GOTERM_BP_DIRECT	GO:0006508~proteolysis	7	3.09735	0.544851	HINT1, COPS5, CASP3, ERAP1, UBA3, TPP1, TGM2	212	554	19734	1.17616	1	1	1
UP_KW_MOLECULAR_FUNCTION	KW-0645~Protease	7	3.09735	0.666106	HINT1, COPS5, CASP3, ERAP1, TPP1, SEC11A, TGM2	145	553	11889	1.03789	1	1	1
Annotation Cluster 47	Enrichment Score: 0.41565302559121253
Category	Term	Count	%	PValue	Genes	List Total	Pop Hits	Pop Total	Fold Enrichment	Bonferroni	Benjamini	FDR
GOTERM_CC_DIRECT	GO:0000139~Golgi membrane	10	4.42478	0.337331	PYCARD, SCYL3, AP1G2, STX16, HLA-B, GCC1, B2M, SNAP29, AP1M1, HLA-E	222	710	20887	1.32515	1	1	0.962865
GOTERM_CC_DIRECT	GO:0005794~Golgi apparatus	14	6.19469	0.381389	SCYL3, STX16, CUL3, MTTP, HLA-B, GCC1, AFTPH, AP1G2, GNAQ, MAPK1, TPP1, GPR107, B2M, AP1M1	222	1100	20887	1.19745	1	1	0.962865
UP_KW_CELLULAR_COMPONENT	KW-0333~Golgi apparatus	13	5.75221	0.440166	SCYL3, STX16, CUL3, MTTP, OCRL, GCC1, HLA-E, PYCARD, AP1G2, GNAQ, GPR107, SNAP29, AP1M1	202	996	17942	1.15932	1	1	0.952381
Annotation Cluster 48	Enrichment Score: 0.4129164569107211
Category	Term	Count	%	PValue	Genes	List Total	Pop Hits	Pop Total	Fold Enrichment	Bonferroni	Benjamini	FDR
KEGG_PATHWAY	hsa05131:Shigellosis	7	3.09735	0.198012	PYCARD, C3, MAPK1, ITPR3, TAB1, PLCG1, CRKL	140	249	8840	1.7751	1	0.548438	0.439542
KEGG_PATHWAY	hsa04621:NOD-like receptor signaling pathway	5	2.21239	0.346287	PYCARD, VDAC3, MAPK1, ITPR3, TAB1	140	189	8840	1.67045	1	0.689633	0.552702
KEGG_PATHWAY	hsa04625:C-type lectin receptor signaling pathway	3	1.32743	0.494238	PYCARD, MAPK1, ITPR3	140	105	8840	1.80408	1	0.809986	0.649158
KEGG_PATHWAY	hsa04380:Osteoclast differentiation	3	1.32743	0.658068	MAPK1, ITPR3, TAB1	140	142	8840	1.334	1	0.996092	0.798312
Annotation Cluster 49	Enrichment Score: 0.373161376857304
Category	Term	Count	%	PValue	Genes	List Total	Pop Hits	Pop Total	Fold Enrichment	Bonferroni	Benjamini	FDR
GOTERM_MF_DIRECT	GO:0005525~GTP binding	7	3.09735	0.319266	RAB32, GLUD1, TUBB3, GNAQ, RTCB, GNAI2, TGM2	221	407	19304	1.50231	1	1	0.998182
UP_KW_LIGAND	KW-0342~GTP-binding	7	3.09735	0.409665	RAB32, GLUD1, TUBB3, GNAQ, RTCB, GNAI2, TGM2	96	376	6947	1.34721	0.999999	1	1
GOTERM_MF_DIRECT	GO:0003924~GTPase activity	5	2.21239	0.580676	RAB32, TUBB3, GNAQ, GNAI2, TGM2	221	356	19304	1.2268	1	1	0.998182
Annotation Cluster 50	Enrichment Score: 0.32944362895732243
Category	Term	Count	%	PValue	Genes	List Total	Pop Hits	Pop Total	Fold Enrichment	Bonferroni	Benjamini	FDR
KEGG_PATHWAY	hsa04145:Phagosome	6	2.65487	0.101263	C3, TUBB3, HLA-B, ATP6V1E1, HLA-E, VAMP3	140	157	8840	2.4131	1	0.350623	0.281005
GOTERM_CC_DIRECT	GO:0055038~recycling endosome membrane	4	1.76991	0.122773	HLA-B, B2M, HLA-E, VAMP3	222	115	20887	3.27254	1	0.74737	0.717712
UP_KW_BIOLOGICAL_PROCESS	KW-0399~Innate immunity	5	2.21239	0.79032	PYCARD, C3, XRCC6, HLA-B, HLA-E	145	427	11450	0.924655	1	1	1
GOTERM_BP_DIRECT	GO:0006955~immune response	5	2.21239	0.791854	C3, HLA-B, ENPP1, B2M, HLA-E	212	505	19734	0.921633	1	1	1
GOTERM_CC_DIRECT	GO:0009986~cell surface	6	2.65487	0.828364	C3, HLA-B, ENPP1, DSG2, HLA-E, VAMP3	222	657	20887	0.859229	1	1	0.962865
GOTERM_BP_DIRECT	GO:0045087~innate immune response	5	2.21239	0.828423	PYCARD, XRCC6, HLA-B, SRPK1, HLA-E	212	536	19734	0.868329	1	1	1
UP_KW_BIOLOGICAL_PROCESS	KW-0391~Immunity	9	3.9823	0.925587	PYCARD, C3, XRCC6, ALCAM, PRKCB, ERAP1, HLA-B, B2M, HLA-E	145	963	11450	0.737995	1	1	1
Annotation Cluster 51	Enrichment Score: 0.2759091422023491
Category	Term	Count	%	PValue	Genes	List Total	Pop Hits	Pop Total	Fold Enrichment	Bonferroni	Benjamini	FDR
UP_KW_DOMAIN	KW-0728~SH3 domain	4	1.76991	0.361579	MIA3, PLCG1, CRKL, PLEC	138	228	14597	1.85571	0.999948	1	1
INTERPRO	IPR001452:SH3_domain	4	1.76991	0.457827	MIA3, PLCG1, CRKL, PLEC	226	229	20607	1.59269	1	1	1
UP_SEQ_FEATURE	DOMAIN:SH3	3	1.32743	0.684347	MIA3, PLCG1, PLEC	224	217	20569	1.26948	1	1	0.997181
INTERPRO	IPR036028:SH3-like_dom_sf	3	1.32743	0.695317	MIA3, PLCG1, CRKL	226	220	20607	1.24338	1	1	1
Annotation Cluster 52	Enrichment Score: 0.1491519145467705
Category	Term	Count	%	PValue	Genes	List Total	Pop Hits	Pop Total	Fold Enrichment	Bonferroni	Benjamini	FDR
UP_SEQ_FEATURE	REPEAT:4	3	1.32743	0.618466	NUP62, PPP2R5D, NELFE	224	192	20569	1.43478	1	1	0.997181
UP_SEQ_FEATURE	REPEAT:3	3	1.32743	0.705684	NUP62, PPP2R5D, NELFE	224	226	20569	1.21893	1	1	0.997181
UP_SEQ_FEATURE	REPEAT:1	3	1.32743	0.758727	NUP62, PPP2R5D, NELFE	224	251	20569	1.09752	1	1	0.997181
UP_SEQ_FEATURE	REPEAT:2	3	1.32743	0.764506	NUP62, PPP2R5D, NELFE	224	254	20569	1.08456	1	1	0.997181
Annotation Cluster 53	Enrichment Score: 0.1294701769500372
Category	Term	Count	%	PValue	Genes	List Total	Pop Hits	Pop Total	Fold Enrichment	Bonferroni	Benjamini	FDR
UP_KW_DISEASE	KW-1274~Primary mitochondrial disease	4	1.76991	0.698157	SCO1, NDUFS3, CARS2, SLC25A4	85	204	4817	1.11119	1	1	1
UP_KW_CELLULAR_COMPONENT	KW-0999~Mitochondrion inner membrane	4	1.76991	0.751152	SLC25A1, SCO1, NDUFS3, SLC25A4	202	348	17942	1.02094	1	1	0.952381
GOTERM_CC_DIRECT	GO:0005743~mitochondrial inner membrane	5	2.21239	0.779666	SLC25A1, SCO1, GPD2, NDUFS3, SLC25A4	222	501	20887	0.938978	1	1	0.962865
Annotation Cluster 54	Enrichment Score: 0.12702410186307087
Category	Term	Count	%	PValue	Genes	List Total	Pop Hits	Pop Total	Fold Enrichment	Bonferroni	Benjamini	FDR
UP_SEQ_FEATURE	REPEAT:ANK	3	1.32743	0.640626	ANKRD28, GIT2, PPP1R12A	224	200	20569	1.37739	1	1	0.997181
UP_SEQ_FEATURE	REPEAT:ANK 3	3	1.32743	0.696352	ANKRD28, GIT2, PPP1R12A	224	222	20569	1.24089	1	1	0.997181
UP_KW_DOMAIN	KW-0040~ANK repeat	3	1.32743	0.727722	ANKRD28, GIT2, PPP1R12A	138	272	14597	1.16664	1	1	1
SMART	SM00248:ANK	3	1.32743	0.772293	ANKRD28, GIT2, PPP1R12A	117	257	10692	1.06675	1	1	1
UP_SEQ_FEATURE	REPEAT:ANK 1	3	1.32743	0.775706	ANKRD28, GIT2, PPP1R12A	224	260	20569	1.05953	1	1	0.997181
UP_SEQ_FEATURE	REPEAT:ANK 2	3	1.32743	0.777527	ANKRD28, GIT2, PPP1R12A	224	261	20569	1.05547	1	1	0.997181
INTERPRO	IPR002110:Ankyrin_rpt	3	1.32743	0.793175	ANKRD28, GIT2, PPP1R12A	226	268	20607	1.02069	1	1	1
INTERPRO	IPR036770:Ankyrin_rpt-contain_sf	3	1.32743	0.803238	ANKRD28, GIT2, PPP1R12A	226	274	20607	0.998337	1	1	1
Annotation Cluster 55	Enrichment Score: 0.10508155728043478
Category	Term	Count	%	PValue	Genes	List Total	Pop Hits	Pop Total	Fold Enrichment	Bonferroni	Benjamini	FDR
GOTERM_MF_DIRECT	GO:0046872~metal ion binding	33	14.6018	0.533098	LRSAM1, KDM3B, UHRF1, PPP1R10, RTCB, ASH2L, CRIP2, GNAI2, PPM1G, TUBB3, ENPP1, ZNF687, B2M, TNS3, PDLIM7, TGM2, GIT2, PRKCB, MGMT, PRKCA, FAH, SOD2, MOB1B, MOB1A, COPS5, SCO1, ZC3H11A, GNAQ, TUT1, TPP1, ADNP, ACO2, CARS2	221	2812	19304	1.02507	1	1	0.998182
UP_KW_LIGAND	KW-0479~Metal-binding	50	22.1239	0.937381	LRSAM1, PPP1R10, RTCB, ASH2L, ENO3, TUBB3, ENPP1, NUDT16, ZNF687, LMCD1, B2M, TNS3, PGM1, TGM2, PRKCB, TESC, HPCAL1, SORD, PRKCA, SCO1, GPD2, ZC3H11A, TUT1, DSG2, ADNP, UTRN, CARS2, ZCCHC8, KDM3B, UHRF1, CRIP2, STK4, GNAI2, PPM1G, HACL1, PLCG1, S100A11, PDLIM7, GIT2, SEC24B, MGMT, ERAP1, FAH, SOD2, MOB1B, MOB1A, COPS5, GNAQ, TPP1, ACO2	96	4083	6947	0.886169	1	1	1
UP_KW_LIGAND	KW-0862~Zinc	28	12.3894	0.96835	ZCCHC8, LRSAM1, KDM3B, UHRF1, PPP1R10, ASH2L, CRIP2, ENPP1, ZNF687, LMCD1, B2M, TNS3, PDLIM7, GIT2, SEC24B, PRKCB, MGMT, ERAP1, SORD, PRKCA, MOB1B, MOB1A, COPS5, ZC3H11A, TUT1, ADNP, UTRN, CARS2	96	2563	6947	0.790561	1	1	1
Annotation Cluster 56	Enrichment Score: 3.952501013586658E-4
Category	Term	Count	%	PValue	Genes	List Total	Pop Hits	Pop Total	Fold Enrichment	Bonferroni	Benjamini	FDR
UP_KW_DOMAIN	KW-0732~Signal	29	12.8319	0.996366	LGALS3BP, MTTP, MIA3, TM9SF3, C3, ABHD10, ALCAM, CYB5R3, NEU1, MLEC, RALY, ACP2, B2M, GAA, SERPINF1, SIGMAR1, ERAP1, APOA2, HLA-B, TOR1B, PDIA5, PLEKHA7, HLA-E, APOC1, NDUFS3, DSG2, TPP1, GPR107, MXRA7	138	4410	14597	0.695575	1	1	1
UP_SEQ_FEATURE	CARBOHYD:N-linked (GlcNAc...) asparagine	18	7.9646	1	LGALS3BP, GAA, ERAP1, HLA-B, MIA3, TOR1B, TM9SF3, HLA-E, ABHD12, C3, ALCAM, NEU1, MLEC, ENPP1, DSG2, TPP1, ACP2, GPR107	224	4422	20569	0.373782	1	1	1
UP_KW_PTM	KW-1015~Disulfide bond	22	9.73451	1	LGALS3BP, SLC12A2, GAA, TESC, MTTP, ERAP1, HLA-B, APOA2, PDIA5, HLA-E, C3, ALCAM, SCO1, SOAT1, NUP62, ENPP1, TPP1, ACP2, GPR107, B2M, S100A11, TGM2	207	3906	14252	0.387789	1	1	1
UP_KW_PTM	KW-0325~Glycoprotein	25	11.0619	1	LGALS3BP, NUMA1, MIA3, TM9SF3, C3, ABHD12, ALCAM, NUP62, NEU1, MLEC, ENPP1, ACP2, B2M, GAA, SERPINF1, ERAP1, APOA2, HLA-B, TOR1B, HLA-E, DSG2, TPP1, GPR107, VIM, TAB1	207	4813	14252	0.357626	1	1	1
Annotation Cluster 57	Enrichment Score: 2.924427669904221E-4
Category	Term	Count	%	PValue	Genes	List Total	Pop Hits	Pop Total	Fold Enrichment	Bonferroni	Benjamini	FDR
UP_SEQ_FEATURE	TRANSMEM:Helical; Name=6	4	1.76991	0.999142	SLC25A1, SOAT1, GPR107, SLC25A4	224	1026	20569	0.357996	1	1	0.999142
UP_SEQ_FEATURE	TRANSMEM:Helical; Name=5	4	1.76991	0.99919	SLC25A1, SOAT1, GPR107, SLC25A4	224	1032	20569	0.355914	1	1	0.99919
UP_SEQ_FEATURE	TRANSMEM:Helical; Name=3	4	1.76991	0.999338	SLC25A1, SOAT1, GPR107, SLC25A4	224	1053	20569	0.348816	1	1	0.999338
UP_SEQ_FEATURE	TRANSMEM:Helical; Name=4	4	1.76991	0.999357	SLC25A1, SOAT1, GPR107, SLC25A4	224	1056	20569	0.347825	1	1	0.999357
UP_SEQ_FEATURE	TRANSMEM:Helical; Name=1	4	1.76991	0.999465	SLC25A1, SOAT1, GPR107, SLC25A4	224	1075	20569	0.341678	1	1	0.999465
UP_SEQ_FEATURE	TRANSMEM:Helical; Name=2	4	1.76991	0.99947	SLC25A1, SOAT1, GPR107, SLC25A4	224	1076	20569	0.34136	1	1	0.99947
Annotation Cluster 58	Enrichment Score: 1.3691793394612129E-5
Category	Term	Count	%	PValue	Genes	List Total	Pop Hits	Pop Total	Fold Enrichment	Bonferroni	Benjamini	FDR
UP_KW_CELLULAR_COMPONENT	KW-0472~Membrane	69	30.531	0.999904	SLC25A1, LPGAT1, NUMA1, MIA3, GCC1, PYCARD, ABHD12, ALCAM, AP1G2, ENPP1, ACP2, ATP6V1E1, SNAP29, TGM2, PRKCB, TESC, GAA, SIGMAR1, HLA-B, HPCAL1, SORD, PRKCA, OCRL, VRK2, HLA-E, RAB32, SCO1, SOAT1, GPD2, PARD3, NDUFS3, VDAC3, DSG2, PLIN2, MXRA7, UTRN, SLC25A4, VAMP2, VAMP3, CAMK2D, STX16, MGST3, ITPR3, TM9SF3, GNAI2, PPM1G, BLOC1S6, CYB5R3, NEU1, FAM120A, MLEC, MAPK1, SYMPK, NAE1, SEC11A, AP1M1, S…	202	8340	17942	0.734856	1	1	0.999904
UP_KW_DOMAIN	KW-0812~Transmembrane	35	15.4867	0.999969	SLC25A1, CAMK2D, LPGAT1, STX16, MGST3, MIA3, ITPR3, TM9SF3, ABHD12, ALCAM, CYB5R3, NEU1, MLEC, ENPP1, ACP2, SEC11A, SLC12A2, GAA, EPHX1, SIGMAR1, ERAP1, HLA-B, VRK2, HLA-E, SCO1, SOAT1, GPD2, INTS5, VDAC3, DSG2, GPR107, MXRA7, SLC25A4, VAMP2, VAMP3	138	5941	14597	0.623151	1	1	1
UP_KW_DOMAIN	KW-1133~Transmembrane helix	34	15.0442	0.99998	SLC25A1, CAMK2D, LPGAT1, STX16, MGST3, MIA3, ITPR3, TM9SF3, ABHD12, ALCAM, CYB5R3, NEU1, MLEC, ENPP1, ACP2, SEC11A, SLC12A2, GAA, EPHX1, SIGMAR1, ERAP1, HLA-B, VRK2, HLA-E, SCO1, SOAT1, GPD2, INTS5, DSG2, GPR107, MXRA7, SLC25A4, VAMP2, VAMP3	138	5882	14597	0.611418	1	1	1
UP_SEQ_FEATURE	TOPO_DOM:Cytoplasmic	21	9.29204	0.99999	SLC12A2, STX16, MGST3, EPHX1, SIGMAR1, ERAP1, HLA-B, MIA3, ITPR3, HLA-E, ABHD12, ALCAM, SOAT1, MLEC, ENPP1, DSG2, ACP2, GPR107, SEC11A, VAMP2, VAMP3	224	3901	20569	0.49432	1	1	0.99999
UP_SEQ_FEATURE	TRANSMEM:Helical	30	13.2743	1	CAMK2D, LPGAT1, STX16, MGST3, MIA3, ITPR3, TM9SF3, ABHD12, ALCAM, CYB5R3, NEU1, MLEC, ENPP1, ACP2, SEC11A, SLC12A2, GAA, SIGMAR1, HLA-B, HLA-E, SCO1, SOAT1, GPD2, INTS5, DSG2, GPR107, MXRA7, SLC25A4, VAMP2, VAMP3	224	5446	20569	0.505835	1	1	1
